# Supplementary material for: 3-(2-Acetamido­eth­yl)-1H-indol-5-yl 4-nitro­phenyl carbonate
Source: Acta Crystallogr Sect E Struct Rep Online. 2012 Sep 12;68(Pt 10):o2915. doi: 10.1107/S1600536812038238 (PMC3470262; doi:10.1107/S1600536812038238)
Supplement: Supplementary file 1 [file e-68-o2915-sup1.cif]

##############################################################################
#                                                                            #
# This CIF contains the data in a paper accepted for publication in          #
# Acta Crystallographica Section E. It conforms to the requirements of       #
# Notes for Authors for Acta Crystallographica Section E, and has been       #
# peer reviewed under the auspices of the IUCr Commission on Journals.       #
#                                                                            #
# Full details of the Crystallographic Information File format               #
# are given in the paper "The Crystallographic Information File (CIF):       #
# a New Standard Archive File for Crystallography" by S. R. Hall, F. H.      #
# Allen and I. D. Brown [Acta Cryst. (1991), A47, 655-685].                  #
#                                                                            #
# The current version of the core CIF dictionary is obtainable from          #
# ftp://ftp.iucr.org/pub/cif_core.dic.                                       #
#                                                                            #
# Software is freely available for graphical display of the structure(s)     #
# in this CIF. For information consult the CIF software page                 #
# http://www.iucr.org/resources/cif/software.                                #
#                                                                            #
# This file may be used for bona fide research purposes within the           #
# scientific community so long as proper attribution is given to the journal # 
# article from which it was obtained.                                        #
#                                                                            #
##############################################################################
data_global
_audit_creation_method     SHELXL-97
_journal_date_recd_electronic     2012-08-21
_journal_date_accepted     2012-09-06
_journal_name_full     'Acta Crystallographica, Section E'
_journal_year     2012
_journal_volume     68
_journal_issue     10
_journal_page_first     o2915
_journal_page_last     o2915
_journal_paper_category     QO
_journal_paper_doi     10.1107/S1600536812038238
_journal_coeditor_code     LH5522
_publ_contact_author_name     'Maurin, Jan K.'
_publ_contact_author_address
;
National Medicines Institute,
Che\/lmska 30/34,
00-725 Warsaw,
Poland
NationalCentre for Nuclear Research
05-400 Otwock-\'Swierk
Poland
;
_publ_contact_author_email     maurin@il.waw.pl
_publ_section_title
;
3-(2-Acetamidoethyl)-1<i>H</i>-indol-5-yl 4-nitrophenyl carbonate
;
loop_
    _publ_author_name
    _publ_author_address
    'Maurin, Jan K.'
;
National Medicines Institute,
Che\/lmska 30/34,
00-725 Warsaw,
Poland
NationalCentre for Nuclear Research
05-400 Otwock-\'Swierk
Poland
;
    'Zawadzka, Anna'
;
Faculty of Chemistry,
Warsaw University,
Pasteura 1,
02-093 Warsaw,
Poland
;
    '\/Lozi\'nska, Iwona'
;
Faculty of Chemistry,
Warsaw University,
Pasteura 1,
02-093 Warsaw,
Poland
;
    'Czarnocki, Zbigniew'
;
Faculty of Chemistry,
Warsaw University,
Pasteura 1,
02-093 Warsaw,
Poland
;
data_I
_audit_creation_method     SHELXL-97
_chemical_name_systematic
;
3-(2-Acetamidoethyl)-1<i>H</i>-indol-5-yl 4-nitrophenyl carbonate
;
_chemical_name_common     ?
_chemical_formula_moiety     'C19 H17 N3 O6'
_chemical_formula_sum     'C19 H17 N3 O6'
_chemical_formula_iupac     'C19 H17 N3 O6'
_chemical_formula_weight     383.36
_chemical_melting_point     426
_symmetry_cell_setting     monoclinic
_symmetry_space_group_name_H-M     'P 21/c'
_symmetry_space_group_name_Hall     '-P 2ybc'
loop_
    _symmetry_equiv_pos_as_xyz
    'x, y, z'
    '-x, y+1/2, -z+1/2'
    '-x, -y, -z'
    'x, -y-1/2, z-1/2'
_cell_length_a     12.3678(3)
_cell_length_b     5.05370(10)
_cell_length_c     29.1554(6)
_cell_angle_alpha     90.00
_cell_angle_beta     92.071(2)
_cell_angle_gamma     90.00
_cell_volume     1821.11(7)
_cell_formula_units_Z     4
_cell_measurement_reflns_used     5868
_cell_measurement_theta_min     3.0309
_cell_measurement_theta_max     70.0269
_cell_measurement_temperature     293(2)
_exptl_crystal_description     parallelepiped
_exptl_crystal_colour     colourless
_exptl_crystal_size_max     0.3996
_exptl_crystal_size_mid     0.0996
_exptl_crystal_size_min     0.0671
_exptl_crystal_density_diffrn     1.398
_exptl_crystal_density_meas     ?
_exptl_crystal_density_method     'not measured'
_exptl_crystal_F_000     800
_exptl_absorpt_coefficient_mu     0.892
_exptl_absorpt_correction_type     analytical
_exptl_absorpt_process_details
;
(CrysAlis PRO; Oxford Diffraction, 2010)
;
_exptl_absorpt_correction_T_min     0.802
_exptl_absorpt_correction_T_max     0.956
_exptl_special_details
;
;
_diffrn_ambient_temperature     293(2)
_diffrn_radiation_type     CuK\a
_diffrn_radiation_wavelength     1.54178
_diffrn_radiation_source     'Enhance (Cu) X-ray Source'
_diffrn_radiation_monochromator     'graphite'
_diffrn_measurement_device_type     'Oxford Diffraction Xcalibur Ruby'
_diffrn_measurement_method     '\f and \w scans'
_diffrn_detector_area_resol_mean     10.4922
_diffrn_reflns_number     16657
_diffrn_reflns_av_R_equivalents     0.0338
_diffrn_reflns_av_sigmaI/netI     0.0218
_diffrn_reflns_theta_min     3.03
_diffrn_reflns_theta_max     70.15
_diffrn_reflns_theta_full     70.15
_diffrn_measured_fraction_theta_max     0.982
_diffrn_measured_fraction_theta_full     0.982
_diffrn_reflns_limit_h_min     -15
_diffrn_reflns_limit_h_max     14
_diffrn_reflns_limit_k_min     -6
_diffrn_reflns_limit_k_max     5
_diffrn_reflns_limit_l_min     -35
_diffrn_reflns_limit_l_max     35
_diffrn_standards_number     ?
_diffrn_standards_interval_count     ?
_diffrn_standards_interval_time     ?
_diffrn_standards_decay_%     ?
_refine_special_details
;
Refinement of <i>F</i>^2^ against ALL reflections. The weighted <i>R</i>-factor
<i>wR</i> and goodness of fit <i>S</i> are based on <i>F</i>^2^, conventional
<i>R</i>-factors <i>R</i> are based on <i>F</i>, with <i>F</i> set to zero for
negative <i>F</i>^2^. The threshold expression of <i>F</i>^2^ >
\s(<i>F</i>^2^) is used only for calculating <i>R</i>-factors(gt) <i>etc</i>.
and is not relevant to the choice of reflections for refinement.
<i>R</i>-factors based on <i>F</i>^2^ are statistically about twice as large
as those based on <i>F</i>, and <i>R</i>- factors based on ALL data will be
even larger.
;
_reflns_number_total     3397
_reflns_number_gt     2413
_reflns_threshold_expression     I>2\s(I)
_refine_ls_structure_factor_coef     Fsqd
_refine_ls_matrix_type     full
_refine_ls_R_factor_all     0.0596
_refine_ls_R_factor_gt     0.0440
_refine_ls_wR_factor_gt     0.1314
_refine_ls_wR_factor_ref     0.1377
_refine_ls_goodness_of_fit_ref     1.061
_refine_ls_restrained_S_all     1.061
_refine_ls_number_reflns     3397
_refine_ls_number_parameters     260
_refine_ls_number_restraints     0
_refine_ls_hydrogen_treatment     mixed
_refine_ls_weighting_scheme     calc
_refine_ls_weighting_details
         'calc w=1/[\s^2^(Fo^2^)+(0.0799P)^2^+0.0677P] where P=(Fo^2^+2Fc^2^)/3'
_atom_sites_solution_hydrogens     geom
_atom_sites_solution_primary     direct
_atom_sites_solution_secondary     difmap
_refine_ls_shift/su_max     0.000
_refine_ls_shift/su_mean     0.000
_refine_diff_density_max     0.218
_refine_diff_density_min     -0.184
_refine_ls_extinction_method     'SHELXL97 (Sheldrick, 2008)'
_refine_ls_extinction_coef     0.0014(3)
_refine_ls_extinction_expression
                                  'Fc^*^=kFc[1+0.001xFc^2^\l^3^/sin(2\q)]^-1/4^'
loop_
    _atom_type_symbol
    _atom_type_description
    _atom_type_scat_dispersion_real
    _atom_type_scat_dispersion_imag
    _atom_type_scat_source
    'C' 'C' 0.0181 0.0091
                         'International Tables Vol C Tables 4.2.6.8 and 6.1.1.4'
    'H' 'H' 0.0000 0.0000
                         'International Tables Vol C Tables 4.2.6.8 and 6.1.1.4'
    'N' 'N' 0.0311 0.0180
                         'International Tables Vol C Tables 4.2.6.8 and 6.1.1.4'
    'O' 'O' 0.0492 0.0322
                         'International Tables Vol C Tables 4.2.6.8 and 6.1.1.4'
_computing_data_collection
;
CrysAlis PRO (Oxford Diffraction, 2010)
;
_computing_cell_refinement
;
CrysAlis PRO (Oxford Diffraction, 2010)
;
_computing_data_reduction
;
CrysAlis PRO (Oxford Diffraction, 2010)
;
_computing_structure_solution     'SHELXS97 (Sheldrick, 2008)'
_computing_structure_refinement     'SHELXL97 (Sheldrick, 2008)'
_computing_molecular_graphics
                             'SHELXTL (Sheldrick, 2008) and PLATON (Spek, 2009)'
_computing_publication_material     'SHELXL97 (Sheldrick, 2008)'
loop_
    _atom_site_type_symbol
    _atom_site_label
    _atom_site_fract_x
    _atom_site_fract_y
    _atom_site_fract_z
    _atom_site_U_iso_or_equiv
    _atom_site_adp_type
    _atom_site_calc_flag
    _atom_site_refinement_flags
    _atom_site_occupancy
    _atom_site_symmetry_multiplicity
    _atom_site_disorder_assembly
    _atom_site_disorder_group
    O O1 0.23003(13) 0.0684(3) -0.05411(5) 0.0836(5) Uani d . 1 1 . .
    O O2 0.33006(13) 0.5304(3) 0.23175(5) 0.0741(4) Uani d . 1 1 . .
    O O3 0.22723(14) 0.8918(4) 0.21929(6) 0.0915(5) Uani d . 1 1 . .
    O O4 0.20616(14) 0.6121(3) 0.27802(5) 0.0842(5) Uani d . 1 1 . .
    O O5 -0.16478(18) 1.1179(6) 0.38600(9) 0.1471(10) Uani d . 1 1 . .
    O O6 -0.0422(2) 1.3762(6) 0.40406(10) 0.1530(11) Uani d . 1 1 . .
    N N1 0.59607(13) 0.6072(4) 0.08575(6) 0.0646(5) Uani d . 1 1 . .
    H H1 0.6490(19) 0.708(5) 0.0772(8) 0.078 Uiso d . 1 1 . .
    C C2 0.55303(17) 0.4095(4) 0.05894(7) 0.0639(5) Uani d . 1 1 . .
    H H2 0.5788 0.3603 0.0306 0.077 Uiso calc R 1 1 . .
    C C3 0.46756(15) 0.2941(4) 0.07904(6) 0.0567(5) Uani d . 1 1 . .
    C C4 0.38506(14) 0.4030(4) 0.15764(6) 0.0548(4) Uani d . 1 1 . .
    H H4 0.3320 0.2725 0.1570 0.066 Uiso calc R 1 1 . .
    C C5 0.39637(15) 0.5732(4) 0.19355(6) 0.0589(5) Uani d . 1 1 . .
    C C6 0.47530(17) 0.7688(4) 0.19661(6) 0.0664(5) Uani d . 1 1 . .
    H H6 0.4795 0.8803 0.2220 0.080 Uiso calc R 1 1 . .
    C C7 0.54735(16) 0.7973(4) 0.16196(7) 0.0651(5) Uani d . 1 1 . .
    H H7 0.6010 0.9264 0.1635 0.078 Uiso calc R 1 1 . .
    C C8 0.53720(14) 0.6267(4) 0.12471(6) 0.0545(4) Uani d . 1 1 . .
    C C9 0.45587(14) 0.4308(3) 0.12168(6) 0.0516(4) Uani d . 1 1 . .
    C C10 0.39484(17) 0.0829(4) 0.05951(7) 0.0687(5) Uani d . 1 1 . .
    H H10A 0.4337 -0.0181 0.0371 0.082 Uiso calc R 1 1 . .
    H H10B 0.3756 -0.0369 0.0839 0.082 Uiso calc R 1 1 . .
    C C11 0.2944(2) 0.1911(5) 0.03725(8) 0.0799(6) Uani d . 1 1 . .
    H H11A 0.2584 0.3023 0.0591 0.096 Uiso calc R 1 1 . .
    H H11B 0.3137 0.3018 0.0116 0.096 Uiso calc R 1 1 . .
    N N12 0.21938(17) -0.0102(4) 0.02072(6) 0.0786(6) Uani d . 1 1 . .
    H H12 0.193(2) -0.092(6) 0.0395(9) 0.094 Uiso d . 1 1 . .
    C C13 0.19251(15) -0.0581(4) -0.02296(7) 0.0610(5) Uani d . 1 1 . .
    C C14 0.1130(2) -0.2769(5) -0.03169(8) 0.0854(7) Uani d . 1 1 . .
    H H14A 0.0931 -0.3526 -0.0030 0.128 Uiso calc R 1 1 . .
    H H14B 0.1451 -0.4107 -0.0502 0.128 Uiso calc R 1 1 . .
    H H14C 0.0497 -0.2079 -0.0475 0.128 Uiso calc R 1 1 . .
    C C15 0.25425(16) 0.7027(4) 0.24022(6) 0.0622(5) Uani d . 1 1 . .
    C C16 0.13438(17) 0.7780(4) 0.30026(6) 0.0651(5) Uani d . 1 1 . .
    C C19 -0.00262(16) 1.0523(4) 0.35211(6) 0.0634(5) Uani d . 1 1 . .
    C C17 0.17387(18) 0.9802(5) 0.32675(8) 0.0799(6) Uani d . 1 1 . .
    H H17 0.2471 1.0224 0.3268 0.096 Uiso calc R 1 1 . .
    C C18 0.10491(17) 1.1217(5) 0.35341(8) 0.0755(6) Uani d . 1 1 . .
    H H18 0.1303 1.2604 0.3718 0.091 Uiso calc R 1 1 . .
    C C20 -0.04309(17) 0.8522(5) 0.32501(7) 0.0733(6) Uani d . 1 1 . .
    H H20 -0.1164 0.8112 0.3246 0.088 Uiso calc R 1 1 . .
    C C21 0.02650(19) 0.7129(5) 0.29846(7) 0.0746(6) Uani d . 1 1 . .
    H H21 0.0010 0.5767 0.2796 0.090 Uiso calc R 1 1 . .
    N N22 -0.07505(16) 1.1922(5) 0.38248(7) 0.0800(5) Uani d . 1 1 . .
loop_
    _atom_site_aniso_label
    _atom_site_aniso_U_11
    _atom_site_aniso_U_22
    _atom_site_aniso_U_33
    _atom_site_aniso_U_12
    _atom_site_aniso_U_13
    _atom_site_aniso_U_23
    O1 0.0793(10) 0.0984(12) 0.0736(9) -0.0193(9) 0.0110(8) 0.0123(8)
    O2 0.0842(10) 0.0792(10) 0.0602(8) 0.0241(8) 0.0195(7) 0.0118(7)
    O3 0.0920(12) 0.0983(12) 0.0861(10) 0.0374(10) 0.0293(9) 0.0307(9)
    O4 0.1024(12) 0.0781(10) 0.0746(9) 0.0228(9) 0.0374(8) 0.0140(8)
    O5 0.0776(13) 0.193(3) 0.174(2) -0.0145(15) 0.0503(14) -0.065(2)
    O6 0.1153(18) 0.178(2) 0.168(2) -0.0113(17) 0.0420(15) -0.102(2)
    N1 0.0525(9) 0.0721(11) 0.0699(10) -0.0088(8) 0.0111(8) 0.0046(8)
    C2 0.0630(11) 0.0703(12) 0.0592(10) 0.0014(10) 0.0122(9) -0.0020(9)
    C3 0.0562(10) 0.0567(10) 0.0576(10) 0.0025(8) 0.0050(8) -0.0009(8)
    C4 0.0488(9) 0.0544(10) 0.0612(10) 0.0031(8) 0.0038(8) 0.0063(8)
    C5 0.0579(11) 0.0652(12) 0.0540(9) 0.0131(9) 0.0062(8) 0.0061(9)
    C6 0.0728(13) 0.0678(13) 0.0580(10) 0.0089(10) -0.0057(10) -0.0093(9)
    C7 0.0572(11) 0.0632(12) 0.0740(12) -0.0049(9) -0.0084(9) -0.0039(10)
    C8 0.0457(9) 0.0583(11) 0.0595(10) 0.0013(8) 0.0006(8) 0.0045(8)
    C9 0.0481(9) 0.0506(10) 0.0561(9) 0.0035(7) 0.0009(7) 0.0053(8)
    C10 0.0713(13) 0.0622(12) 0.0725(12) -0.0021(10) 0.0037(10) -0.0093(10)
    C11 0.0842(15) 0.0723(14) 0.0817(13) -0.0159(12) -0.0164(12) 0.0089(12)
    N12 0.0816(13) 0.0863(13) 0.0676(11) -0.0300(10) -0.0025(9) 0.0143(10)
    C13 0.0520(10) 0.0632(12) 0.0683(12) -0.0015(9) 0.0056(9) 0.0048(9)
    C14 0.0823(15) 0.0786(15) 0.0941(16) -0.0193(12) -0.0118(13) 0.0035(13)
    C15 0.0627(12) 0.0681(12) 0.0561(10) 0.0062(10) 0.0077(9) 0.0027(10)
    C16 0.0730(13) 0.0677(12) 0.0556(10) 0.0080(10) 0.0150(9) 0.0057(9)
    C19 0.0586(11) 0.0780(13) 0.0541(10) 0.0041(10) 0.0086(8) 0.0017(9)
    C17 0.0549(12) 0.0915(16) 0.0941(15) -0.0066(11) 0.0153(11) -0.0101(14)
    C18 0.0642(13) 0.0838(15) 0.0788(13) -0.0071(11) 0.0077(10) -0.0170(12)
    C20 0.0568(12) 0.0888(15) 0.0744(12) -0.0066(11) 0.0018(10) -0.0064(12)
    C21 0.0761(14) 0.0806(14) 0.0668(12) -0.0041(12) -0.0020(11) -0.0101(11)
    N22 0.0657(12) 0.1020(15) 0.0731(11) 0.0047(10) 0.0143(9) -0.0058(11)
_geom_special_details
;
All e.s.d.'s (except the e.s.d. in the dihedral angle between two l.s. planes)
are estimated using the full covariance matrix. The cell e.s.d.'s are taken
into account individually in the estimation of e.s.d.'s in distances, angles
and torsion angles; correlations between e.s.d.'s in cell parameters are only
used when they are defined by crystal symmetry. An approximate (isotropic)
treatment of cell e.s.d.'s is used for estimating e.s.d.'s involving l.s.
planes.
;
loop_
    _geom_bond_atom_site_label_1
    _geom_bond_atom_site_label_2
    _geom_bond_site_symmetry_2
    _geom_bond_distance
    _geom_bond_publ_flag
    O1 C13 . 1.216(2) no
    O2 C15 . 1.309(2) no
    O2 C5 . 1.423(2) no
    O3 C15 . 1.176(2) no
    O4 C15 . 1.351(2) no
    O4 C16 . 1.397(2) no
    O5 N22 . 1.180(3) no
    O6 N22 . 1.186(3) no
    N1 C2 . 1.365(3) no
    N1 C8 . 1.375(2) no
    N1 H1 . 0.87(2) no
    C2 C3 . 1.359(3) no
    C2 H2 . 0.9300 no
    C3 C9 . 1.434(3) no
    C3 C10 . 1.495(3) no
    C4 C5 . 1.358(3) no
    C4 C9 . 1.397(3) no
    C4 H4 . 0.9300 no
    C5 C6 . 1.390(3) no
    C6 C7 . 1.378(3) no
    C6 H6 . 0.9300 no
    C7 C8 . 1.389(3) no
    C7 H7 . 0.9300 no
    C8 C9 . 1.412(3) no
    C10 C11 . 1.485(3) no
    C10 H10A . 0.9700 no
    C10 H10B . 0.9700 no
    C11 N12 . 1.447(3) no
    C11 H11A . 0.9700 no
    C11 H11B . 0.9700 no
    N12 C13 . 1.327(3) no
    N12 H12 . 0.77(3) no
    C13 C14 . 1.496(3) no
    C14 H14A . 0.9600 no
    C14 H14B . 0.9600 no
    C14 H14C . 0.9600 no
    C16 C17 . 1.361(3) n
    C16 C21 . 1.373(3) n
    C19 C20 . 1.367(3) n
    C19 C18 . 1.375(3) n
    C19 N22 . 1.464(3) no
    C17 C18 . 1.375(3) n
    C17 H17 . 0.9300 no
    C18 H18 . 0.9300 no
    C20 C21 . 1.372(3) n
    C20 H20 . 0.9300 no
    C21 H21 . 0.9300 no
loop_
    _geom_angle_atom_site_label_1
    _geom_angle_atom_site_label_2
    _geom_angle_atom_site_label_3
    _geom_angle_site_symmetry_1
    _geom_angle_site_symmetry_3
    _geom_angle
    _geom_angle_publ_flag
    C15 O2 C5 . . 118.89(15) no
    C15 O4 C16 . . 118.74(16) no
    C2 N1 C8 . . 108.58(16) no
    C2 N1 H1 . . 122.9(15) no
    C8 N1 H1 . . 128.3(15) no
    C3 C2 N1 . . 111.14(17) no
    C3 C2 H2 . . 124.4 no
    N1 C2 H2 . . 124.4 no
    C2 C3 C9 . . 105.76(16) no
    C2 C3 C10 . . 127.51(18) no
    C9 C3 C10 . . 126.58(17) no
    C5 C4 C9 . . 117.69(17) no
    C5 C4 H4 . . 121.2 no
    C9 C4 H4 . . 121.2 no
    C4 C5 C6 . . 123.53(18) no
    C4 C5 O2 . . 117.43(18) no
    C6 C5 O2 . . 118.76(17) no
    C7 C6 C5 . . 119.90(18) no
    C7 C6 H6 . . 120.0 no
    C5 C6 H6 . . 120.0 no
    C6 C7 C8 . . 117.76(18) no
    C6 C7 H7 . . 121.1 no
    C8 C7 H7 . . 121.1 no
    N1 C8 C7 . . 130.94(18) no
    N1 C8 C9 . . 107.17(16) no
    C7 C8 C9 . . 121.89(17) no
    C4 C9 C8 . . 119.21(16) no
    C4 C9 C3 . . 133.44(17) no
    C8 C9 C3 . . 107.35(16) no
    C11 C10 C3 . . 112.69(18) no
    C11 C10 H10A . . 109.1 no
    C3 C10 H10A . . 109.1 no
    C11 C10 H10B . . 109.1 no
    C3 C10 H10B . . 109.1 no
    H10A C10 H10B . . 107.8 no
    N12 C11 C10 . . 113.74(19) no
    N12 C11 H11A . . 108.8 no
    C10 C11 H11A . . 108.8 no
    N12 C11 H11B . . 108.8 no
    C10 C11 H11B . . 108.8 no
    H11A C11 H11B . . 107.7 no
    C13 N12 C11 . . 125.66(19) no
    C13 N12 H12 . . 119(2) no
    C11 N12 H12 . . 115(2) no
    O1 C13 N12 . . 122.12(19) no
    O1 C13 C14 . . 121.85(19) no
    N12 C13 C14 . . 116.02(19) no
    C13 C14 H14A . . 109.5 no
    C13 C14 H14B . . 109.5 no
    H14A C14 H14B . . 109.5 no
    C13 C14 H14C . . 109.5 no
    H14A C14 H14C . . 109.5 no
    H14B C14 H14C . . 109.5 no
    O3 C15 O2 . . 129.37(19) no
    O3 C15 O4 . . 125.00(19) no
    O2 C15 O4 . . 105.54(17) no
    C17 C16 C21 . . 122.0(2) no
    C17 C16 O4 . . 119.5(2) no
    C21 C16 O4 . . 118.1(2) no
    C20 C19 C18 . . 122.57(19) no
    C20 C19 N22 . . 119.18(19) no
    C18 C19 N22 . . 118.21(19) no
    C16 C17 C18 . . 119.6(2) no
    C16 C17 H17 . . 120.2 no
    C18 C17 H17 . . 120.2 no
    C19 C18 C17 . . 118.1(2) no
    C19 C18 H18 . . 121.0 no
    C17 C18 H18 . . 121.0 no
    C19 C20 C21 . . 118.8(2) no
    C19 C20 H20 . . 120.6 no
    C21 C20 H20 . . 120.6 no
    C20 C21 C16 . . 119.0(2) no
    C20 C21 H21 . . 120.5 no
    C16 C21 H21 . . 120.5 no
    O5 N22 O6 . . 120.6(2) no
    O5 N22 C19 . . 119.8(2) no
    O6 N22 C19 . . 119.6(2) no
loop_
    _geom_torsion_atom_site_label_1
    _geom_torsion_atom_site_label_2
    _geom_torsion_atom_site_label_3
    _geom_torsion_atom_site_label_4
    _geom_torsion_site_symmetry_1
    _geom_torsion_site_symmetry_2
    _geom_torsion_site_symmetry_3
    _geom_torsion_site_symmetry_4
    _geom_torsion
    _geom_torsion_publ_flag
    C8 N1 C2 C3 . . . . -0.6(2) no
    N1 C2 C3 C9 . . . . 0.2(2) no
    N1 C2 C3 C10 . . . . 175.94(18) no
    C9 C4 C5 C6 . . . . -1.1(3) no
    C9 C4 C5 O2 . . . . -174.95(15) n
    C15 O2 C5 C4 . . . . -111.9(2) n
    C15 O2 C5 C6 . . . . 74.0(2) n
    C4 C5 C6 C7 . . . . 0.0(3) no
    O2 C5 C6 C7 . . . . 173.75(17) n
    C5 C6 C7 C8 . . . . 0.4(3) no
    C2 N1 C8 C7 . . . . -179.0(2) no
    C2 N1 C8 C9 . . . . 0.7(2) no
    C6 C7 C8 N1 . . . . -179.87(19) no
    C6 C7 C8 C9 . . . . 0.4(3) no
    C5 C4 C9 C8 . . . . 1.8(2) no
    C5 C4 C9 C3 . . . . -179.15(19) no
    N1 C8 C9 C4 . . . . 178.68(16) no
    C7 C8 C9 C4 . . . . -1.6(3) no
    N1 C8 C9 C3 . . . . -0.6(2) no
    C7 C8 C9 C3 . . . . 179.20(17) no
    C2 C3 C9 C4 . . . . -178.88(19) no
    C10 C3 C9 C4 . . . . 5.4(3) no
    C2 C3 C9 C8 . . . . 0.2(2) no
    C10 C3 C9 C8 . . . . -175.54(18) no
    C2 C3 C10 C11 . . . . -95.5(3) n
    C9 C3 C10 C11 . . . . 79.3(3) n
    C3 C10 C11 N12 . . . . -176.18(19) n
    C10 C11 N12 C13 . . . . -113.3(3) n
    C11 N12 C13 O1 . . . . -0.1(4) n
    C11 N12 C13 C14 . . . . -180.0(2) n
    C5 O2 C15 O3 . . . . 3.7(3) n
    C5 O2 C15 O4 . . . . -179.55(17) n
    C16 O4 C15 O3 . . . . -14.3(3) n
    C16 O4 C15 O2 . . . . 168.83(18) n
    C15 O4 C16 C17 . . . . -75.7(3) n
    C15 O4 C16 C21 . . . . 111.2(2) n
    C21 C16 C17 C18 . . . . 1.4(4) no
    O4 C16 C17 C18 . . . . -171.5(2) n
    C20 C19 C18 C17 . . . . -1.0(4) no
    N22 C19 C18 C17 . . . . 176.4(2) no
    C16 C17 C18 C19 . . . . -0.1(4) no
    C18 C19 C20 C21 . . . . 0.8(3) no
    N22 C19 C20 C21 . . . . -176.6(2) no
    C19 C20 C21 C16 . . . . 0.5(3) no
    C17 C16 C21 C20 . . . . -1.5(3) no
    O4 C16 C21 C20 . . . . 171.38(19) no
    C20 C19 N22 O5 . . . . 6.0(4) no
    C18 C19 N22 O5 . . . . -171.5(3) n
    C20 C19 N22 O6 . . . . -175.5(3) n
    C18 C19 N22 O6 . . . . 7.0(4) n
loop_
    _geom_hbond_atom_site_label_D
    _geom_hbond_atom_site_label_H
    _geom_hbond_atom_site_label_A
    _geom_hbond_site_symmetry_A
    _geom_hbond_distance_DH
    _geom_hbond_distance_HA
    _geom_hbond_distance_DA
    _geom_hbond_angle_DHA
    N1 H1 O1 3_665 0.87(2) 2.01(2) 2.882(2) 177(2)
    N12 H12 O6 2_535 0.77(3) 2.54(3) 3.207(3) 147(3)
