# Supplementary material for: 3-(2-Acetamido­eth­yl)-1H-indol-5-yl 4-nitro­phenyl carbonate
Source: Acta Crystallogr Sect E Struct Rep Online. 2012 Sep 12;68(Pt 10):o2915. doi: 10.1107/S1600536812038238 (PMC3470262; doi:10.1107/S1600536812038238)
Supplement: Supplementary file 2 [file e-68-o2915-Isup2.hkl]

# 
# h,k,l, Fc-squared, Fo-squared, sigma(Fo-squared) and status flag 
# 
data_I
_shelx_title ' ZC170abs in P2(1)/c' 
_shelx_refln_list_code          4 
_shelx_F_calc_maximum      248.28 
_exptl_crystal_F_000       800.00 
_reflns_d_resolution_high  0.8196 
 
loop_ 
 _symmetry_equiv_pos_as_xyz 
 'x, y, z' 
 '-x, y+1/2, -z+1/2' 
 '-x, -y, -z' 
 'x, -y-1/2, z-1/2' 
 
_cell_length_a    12.3678 
_cell_length_b     5.0537 
_cell_length_c    29.1554 
_cell_angle_alpha  90.000 
_cell_angle_beta   92.071 
_cell_angle_gamma  90.000 
 
_shelx_F_squared_multiplier     1.000 
 
loop_ 
 _refln_index_h 
 _refln_index_k 
 _refln_index_l 
 _refln_F_squared_calc 
 _refln_F_squared_meas 
 _refln_F_squared_sigma 
 _refln_observed_status 
   1   0   0       24.86       51.00      1.20 o 
   2   0   0     1424.78     1239.19     17.23 o 
   3   0   0     6304.77     6188.96    105.70 o 
   4   0   0     1443.19     1389.96     11.97 o 
   5   0   0     4955.96     4795.30    104.55 o 
   6   0   0      301.15      323.76      9.34 o 
   7   0   0      109.38       79.31      7.56 o 
   8   0   0       42.74       34.70      3.71 o 
   9   0   0      180.26      169.82      6.62 o 
  10   0   0        0.07       -1.40      3.41 o 
  11   0   0        7.90        7.65      3.44 o 
  12   0   0      114.20      116.34      5.54 o 
  13   0   0      159.71      144.36      7.42 o 
  14   0   0      195.24      205.34      5.23 o 
  15   0   0       40.53       43.08      3.45 o 
   1   1   0     2456.87     2395.17     20.54 o 
   2   1   0    14217.15    14036.58     66.37 o 
   3   1   0      368.19      320.09      7.12 o 
   4   1   0       33.54       50.25      2.35 o 
   5   1   0       23.87       24.79      2.20 o 
   6   1   0      751.22      855.13     14.95 o 
   7   1   0        0.03       -1.77      5.00 o 
   8   1   0        4.23        7.76      2.31 o 
   9   1   0        2.93        3.47      2.20 o 
  10   1   0       35.97       30.82      2.56 o 
  11   1   0       64.50       60.44      2.67 o 
  12   1   0        9.24        7.05      2.45 o 
  13   1   0        3.47        6.74      2.66 o 
  14   1   0        5.22        4.94      2.26 o 
   0   2   0      201.26      201.46      4.61 o 
   1   2   0      389.49      388.73      4.42 o 
   2   2   0     2545.90     2567.30     27.21 o 
   3   2   0       57.80       67.46      2.48 o 
   4   2   0       40.61       42.26      2.49 o 
   5   2   0     3326.56     3419.64     19.27 o 
   6   2   0       40.84       47.74      3.66 o 
   7   2   0       93.34       93.10      2.57 o 
   8   2   0       22.23       26.76      2.22 o 
   9   2   0        4.60        6.44      2.32 o 
  10   2   0       73.11       91.93      4.46 o 
  11   2   0        2.51        3.09      2.31 o 
  12   2   0       28.13       25.97      3.20 o 
  13   2   0        9.34        5.43      2.28 o 
  14   2   0        1.37        1.04      1.74 o 
   1   3   0       30.97       21.98      2.50 o 
   2   3   0        5.73        7.89      2.44 o 
   3   3   0      852.15      871.23      8.76 o 
   4   3   0       84.27       84.49      2.01 o 
   5   3   0       27.86       28.02      1.79 o 
   6   3   0       42.78       38.26      2.21 o 
   7   3   0      313.20      294.84      4.40 o 
   8   3   0       11.29       11.39      2.54 o 
   9   3   0       55.35       63.81      2.75 o 
  10   3   0        1.45        2.30      2.02 o 
  11   3   0       38.94       26.83      2.08 o 
  12   3   0       19.95       20.04      2.51 o 
  13   3   0        4.85        7.10      2.04 o 
   0   4   0       47.31       50.10      3.73 o 
   1   4   0       41.68       46.41      2.12 o 
   2   4   0       19.22       19.60      1.96 o 
   3   4   0        0.28        1.96      1.76 o 
   4   4   0       17.04       17.00      2.17 o 
   5   4   0      157.18      155.86      3.56 o 
   6   4   0       97.04       95.19      3.61 o 
   7   4   0       11.97        8.75      2.68 o 
   8   4   0        2.17        2.38      2.47 o 
   9   4   0        3.23        2.51      2.21 o 
  10   4   0        5.17        4.07      1.96 o 
  11   4   0        3.08        3.47      1.74 o 
   1   5   0       24.52       30.75      2.52 o 
   2   5   0        2.66        4.23      2.56 o 
   3   5   0       16.20       17.44      2.57 o 
   4   5   0        4.28        6.50      2.86 o 
   5   5   0        3.82        1.19      2.68 o 
   6   5   0        0.92        0.46      2.63 o 
   7   5   0        5.11        4.28      2.26 o 
   8   5   0        0.05       -0.34      1.93 o 
   1   6   0       19.23       16.91      3.60 o 
   2   6   0        8.92        9.74      3.43 o 
   3   6   0        2.08        2.59      3.12 o 
 -14   1   1       15.71       15.51      2.39 o 
 -13   1   1       16.37       17.98      2.89 o 
 -12   1   1        0.07        0.55      2.44 o 
 -11   1   1      117.35      131.88      3.60 o 
 -10   1   1       28.56       31.19      2.52 o 
  -9   1   1       15.77       14.39      2.31 o 
  -8   1   1        2.53        5.23      2.28 o 
  -7   1   1     1759.65     1781.36     25.55 o 
  -6   1   1      608.18      661.06     21.91 o 
  -5   1   1     1199.23     1183.42     13.03 o 
  -4   1   1      909.76      843.83      8.14 o 
  -3   1   1        0.08        0.76      1.64 o 
  -2   1   1     2504.79     2455.69     20.23 o 
  -1   1   1        0.76        6.48      1.37 o 
   0   1   1      398.93      344.28      4.50 o 
   1   1   1     3752.38     3509.52     28.79 o 
   2   1   1    14438.26    14743.66    105.52 o 
   3   1   1      144.21      186.60      2.64 o 
   4   1   1     2849.17     2696.70     25.22 o 
   5   1   1      187.84      201.62      3.55 o 
   6   1   1        9.33       17.81      2.23 o 
   7   1   1      339.45      342.35     13.29 o 
   8   1   1        0.19        2.17      3.00 o 
   9   1   1       13.63       12.14      2.02 o 
  10   1   1       37.83       37.99      4.40 o 
  11   1   1       75.33       72.16      3.17 o 
  12   1   1       15.60       11.84      2.58 o 
  13   1   1       23.22       19.01      2.79 o 
  14   1   1       16.36       22.26      2.59 o 
 -14   2   1       10.53       13.44      1.87 o 
 -13   2   1        0.86        0.14      2.30 o 
 -12   2   1       70.33       66.98      2.92 o 
 -11   2   1       98.57      108.51      3.47 o 
 -10   2   1       85.98       91.67      5.77 o 
  -9   2   1       21.74       21.24      4.13 o 
  -8   2   1        7.25        7.82      1.91 o 
  -7   2   1      118.62      116.96      2.63 o 
  -6   2   1      133.53      114.03      4.64 o 
  -5   2   1      442.05      537.35      7.97 o 
  -4   2   1      271.63      344.23      4.69 o 
  -3   2   1      502.96      524.76      6.61 o 
  -2   2   1      291.00      251.00      4.85 o 
  -1   2   1       36.04       30.08      2.22 o 
   0   2   1      245.85      205.30      3.89 o 
   1   2   1      273.41      271.96      3.83 o 
   2   2   1       59.81       64.50      1.94 o 
   3   2   1       38.19       29.95      2.11 o 
   4   2   1      291.45      290.91      6.35 o 
   5   2   1       79.01      101.40      4.06 o 
   6   2   1       41.90       32.92      3.04 o 
   7   2   1        7.23       12.84      1.76 o 
   8   2   1       28.42       23.25      2.11 o 
   9   2   1       29.03       30.03      2.40 o 
  10   2   1      162.49      165.57      4.52 o 
  11   2   1       13.89       13.50      2.51 o 
  12   2   1       55.32       58.88      3.50 o 
  13   2   1       13.92       11.83      2.49 o 
  14   2   1        6.13        3.32      1.81 o 
 -13   3   1        0.00       -0.52      3.07 o 
 -12   3   1        1.45        2.66      1.79 o 
 -11   3   1       17.21       18.10      2.01 o 
 -10   3   1       21.61       28.64      2.35 o 
  -9   3   1       23.29       21.46      2.55 o 
  -8   3   1       40.32       40.95      2.98 o 
  -7   3   1       33.52       30.79      3.53 o 
  -6   3   1        0.03       -0.39      1.96 o 
  -5   3   1      192.69      176.26      3.81 o 
  -4   3   1       80.57       75.66      2.03 o 
  -3   3   1      330.55      315.72      7.32 o 
  -2   3   1      153.49      181.28      5.40 o 
  -1   3   1        4.38        7.29      2.58 o 
   0   3   1      462.51      456.67     11.02 o 
   1   3   1        7.51        3.00      2.53 o 
   2   3   1      139.72      144.68      4.16 o 
   3   3   1      169.75      180.70      3.42 o 
   4   3   1        0.86        1.08      1.47 o 
   5   3   1      104.38       92.62      2.74 o 
   6   3   1      341.25      345.10      5.29 o 
   7   3   1       65.58       71.14      2.97 o 
   8   3   1       15.88       23.24      2.28 o 
   9   3   1        0.07        1.69      2.13 o 
  10   3   1        9.63       13.43      2.07 o 
  11   3   1        4.13        5.66      1.82 o 
  12   3   1        7.82        9.83      2.25 o 
  13   3   1        0.12        0.57      2.00 o 
 -11   4   1        0.41        1.29      1.46 o 
 -10   4   1        5.91        9.40      1.98 o 
  -9   4   1        5.06        6.65      2.30 o 
  -8   4   1        0.00        0.76      2.36 o 
  -7   4   1        2.15        2.95      2.48 o 
  -6   4   1       32.14       33.60      2.51 o 
  -5   4   1        0.08        1.48      2.23 o 
  -4   4   1       32.55       26.38      2.21 o 
  -3   4   1        1.43        0.82      1.75 o 
  -2   4   1      138.12      130.90      2.78 o 
  -1   4   1        1.21       -0.90      1.95 o 
   0   4   1       23.78       14.61      1.99 o 
   1   4   1       68.29       79.11      2.38 o 
   2   4   1        5.53        4.49      1.77 o 
   3   4   1        0.00       -0.15      1.74 o 
   4   4   1       88.57       89.03      2.71 o 
   5   4   1       18.29       12.08      2.35 o 
   6   4   1      151.38      140.03      4.02 o 
   7   4   1        2.28        2.16      2.61 o 
   8   4   1        0.17        1.41      2.47 o 
   9   4   1       13.84       17.02      2.33 o 
  10   4   1       21.50       25.39      2.07 o 
  11   4   1        3.37        4.00      1.82 o 
  -8   5   1        0.86       -1.12      2.06 o 
  -7   5   1        1.98        5.07      2.35 o 
  -6   5   1        1.60        1.63      2.62 o 
  -5   5   1       35.03       37.66      3.16 o 
  -4   5   1        4.26        5.32      2.47 o 
  -3   5   1        0.96        1.60      2.43 o 
  -2   5   1       20.18       19.03      2.71 o 
  -1   5   1       38.18       40.46      2.98 o 
   0   5   1       15.20       14.74      2.42 o 
   1   5   1       30.07       28.04      2.55 o 
   2   5   1        0.32        0.52      2.20 o 
   3   5   1        1.94        1.56      2.87 o 
   4   5   1       19.78       26.12      3.15 o 
   5   5   1       66.16       71.32      3.46 o 
   6   5   1       26.46       22.16      2.86 o 
   7   5   1       13.69       15.82      2.57 o 
   8   5   1       14.71       16.29      2.19 o 
  -3   6   1       22.49       18.21      3.66 o 
  -2   6   1        5.28        3.36      3.56 o 
  -1   6   1        1.39        3.15      3.52 o 
   2   6   1        6.11        9.58      3.82 o 
   3   6   1       60.61       57.15      4.35 o 
 -14   0   2       15.39       16.65      2.99 o 
 -13   0   2        0.40        0.88      3.12 o 
 -12   0   2      236.17      225.79      8.42 o 
 -11   0   2        7.22        7.50      3.31 o 
 -10   0   2       49.78       48.15      3.44 o 
  -9   0   2       24.98       23.34      3.69 o 
  -8   0   2        0.16        0.07      2.62 o 
  -7   0   2      484.36      531.79     22.25 o 
  -6   0   2       23.30       23.73     12.64 o 
  -5   0   2      146.55      121.90      5.26 o 
  -4   0   2     1216.70     1058.36     13.38 o 
  -3   0   2        1.01        3.51      2.18 o 
  -2   0   2     1235.87     1070.39      9.64 o 
  -1   0   2       10.97       20.10      1.38 o 
   0   0   2     1253.08     1235.57      8.19 o 
   1   0   2     1654.40     1541.05     16.27 o 
   2   0   2      509.07      511.19      5.74 o 
   3   0   2     2909.11     2775.05     13.31 o 
   4   0   2     4518.99     4280.47     33.01 o 
   5   0   2      243.14      236.66      4.89 o 
   6   0   2     3400.94     3276.44     31.51 o 
   7   0   2      135.28      143.07      8.84 o 
   8   0   2      630.91      649.63     11.35 o 
   9   0   2       19.65       23.02      3.75 o 
  10   0   2      532.72      491.62     13.99 o 
  11   0   2        4.91        1.85      3.58 o 
  12   0   2       36.87       28.88      4.08 o 
  13   0   2        0.14       -0.71      3.46 o 
  14   0   2        6.55        7.46      2.80 o 
  15   0   2        0.71        2.82      2.55 o 
 -14   1   2        1.02        3.38      2.12 o 
 -13   1   2       47.36       46.40      3.28 o 
 -12   1   2        1.40        2.24      2.35 o 
 -11   1   2       51.24       40.83      2.75 o 
 -10   1   2        5.31        1.47      2.14 o 
  -9   1   2       63.72       55.45      4.73 o 
  -8   1   2       46.58       37.67      2.90 o 
  -7   1   2      153.47      162.70      5.69 o 
  -6   1   2       33.39       36.63      3.11 o 
  -5   1   2      267.37      285.05      4.90 o 
  -4   1   2      329.43      369.09      5.01 o 
  -3   1   2     4969.39     4792.69     34.76 o 
  -2   1   2      147.49      133.90      1.80 o 
  -1   1   2     5856.61     5634.68     56.74 o 
   0   1   2     1628.60     1610.49     13.54 o 
   1   1   2     3826.41     3758.73     35.05 o 
   2   1   2     2412.24     2349.95     13.20 o 
   3   1   2      939.91      880.62      8.19 o 
   4   1   2      422.37      455.84      6.78 o 
   5   1   2      224.56      192.87      4.53 o 
   6   1   2      307.89      294.21      5.62 o 
   7   1   2       37.79       38.81      4.12 o 
   8   1   2       25.97       28.74      3.46 o 
   9   1   2       30.86       37.23      3.22 o 
  10   1   2        0.06       -0.61      2.64 o 
  11   1   2        0.59        2.18      2.51 o 
  12   1   2      202.95      194.99      6.52 o 
  13   1   2        0.02       -0.14      2.66 o 
  14   1   2        6.12        3.01      2.15 o 
 -14   2   2        8.64        8.75      1.88 o 
 -13   2   2       11.65       10.43      2.55 o 
 -12   2   2        7.63        4.51      2.20 o 
 -11   2   2        0.32        1.24      2.59 o 
 -10   2   2       12.12       10.17      3.52 o 
  -9   2   2       60.78       61.88      3.17 o 
  -8   2   2       80.36       79.30      2.74 o 
  -7   2   2      123.45      132.12      2.70 o 
  -6   2   2      202.29      216.57      5.78 o 
  -5   2   2      167.02      164.82      5.13 o 
  -4   2   2      593.80      609.83      6.98 o 
  -3   2   2      218.58      198.14      4.50 o 
  -2   2   2      225.98      235.56      3.81 o 
  -1   2   2        0.25        1.01      1.81 o 
   0   2   2      298.78      292.70      4.79 o 
   1   2   2       72.90       64.56      1.80 o 
   2   2   2      268.64      240.66      3.13 o 
   3   2   2     2651.60     2828.46     18.64 o 
   4   2   2      714.54      686.98      9.67 o 
   5   2   2      912.72      897.63     12.15 o 
   6   2   2       89.81       77.49      3.56 o 
   7   2   2        3.39        6.21      1.72 o 
   8   2   2        0.91        3.09      1.92 o 
   9   2   2        4.91        4.40      2.18 o 
  10   2   2      160.27      155.81      4.37 o 
  11   2   2       20.02       24.93      3.41 o 
  12   2   2       16.74       15.88      3.01 o 
  13   2   2        2.05        1.90      2.24 o 
  14   2   2        0.92        0.91      1.71 o 
 -13   3   2        1.75        0.79      2.99 o 
 -12   3   2        0.40        0.70      1.78 o 
 -11   3   2       31.66       28.04      2.14 o 
 -10   3   2       89.88       84.14      3.09 o 
  -9   3   2       11.52       13.03      2.49 o 
  -8   3   2       43.64       40.95      2.80 o 
  -7   3   2       41.44       37.28      2.53 o 
  -6   3   2      252.34      233.44      3.53 o 
  -5   3   2       30.55       30.88      1.80 o 
  -4   3   2        8.79        6.79      1.53 o 
  -3   3   2        6.38        8.18      2.11 o 
  -2   3   2      124.04      124.45      4.06 o 
  -1   3   2     1022.99     1122.03     25.64 o 
   0   3   2      192.70      224.65      6.49 o 
   1   3   2       64.91       75.34      3.43 o 
   2   3   2        3.85       10.12      2.53 o 
   3   3   2      102.43      110.54      2.93 o 
   4   3   2       45.47       38.41      1.84 o 
   5   3   2       34.70       28.45      1.90 o 
   6   3   2      181.22      184.94      4.29 o 
   7   3   2      252.58      221.43      4.19 o 
   8   3   2      208.24      213.26      4.43 o 
   9   3   2      100.90      114.86      3.13 o 
  10   3   2        0.38        0.37      2.00 o 
  11   3   2       20.98       22.75      1.99 o 
  12   3   2       42.57       43.28      3.31 o 
  13   3   2        4.56        4.98      1.96 o 
 -11   4   2        1.29        1.99      1.46 o 
 -10   4   2        4.36        5.47      1.93 o 
  -9   4   2        2.91        2.46      2.31 o 
  -8   4   2       44.23       44.01      2.97 o 
  -7   4   2       36.97       39.03      2.96 o 
  -6   4   2      169.55      155.32      3.58 o 
  -5   4   2      132.09      128.86      3.35 o 
  -4   4   2        0.12        0.15      2.15 o 
  -3   4   2       22.23       25.23      1.89 o 
  -2   4   2      179.22      164.11      3.24 o 
  -1   4   2       39.23       41.50      2.20 o 
   0   4   2        0.09        1.45      1.84 o 
   1   4   2       61.86       72.08      2.51 o 
   2   4   2        8.70        5.94      1.79 o 
   3   4   2       35.26       34.53      2.34 o 
   4   4   2       54.55       45.10      2.39 o 
   5   4   2        0.68       -0.03      2.24 o 
   6   4   2        3.98        3.88      2.64 o 
   7   4   2       93.27       92.16      3.58 o 
   8   4   2       68.44       59.76      3.10 o 
   9   4   2        5.55        5.44      2.30 o 
  10   4   2       10.00        9.62      1.94 o 
  11   4   2        4.95        2.19      2.16 o 
  -8   5   2       17.71       16.35      2.18 o 
  -7   5   2        0.49        1.35      2.34 o 
  -6   5   2        0.09        0.27      2.66 o 
  -5   5   2        1.98        1.13      2.65 o 
  -4   5   2       21.29       23.75      2.67 o 
  -3   5   2      100.59      103.16      3.46 o 
  -2   5   2       27.08       27.18      2.80 o 
  -1   5   2       14.93       15.89      2.68 o 
   0   5   2       12.12        5.86      2.48 o 
   1   5   2        5.10        8.75      2.60 o 
   2   5   2        0.89        1.55      2.05 o 
   3   5   2        6.18        9.28      3.05 o 
   4   5   2        0.03        0.32      2.79 o 
   5   5   2        5.72        7.27      2.68 o 
   6   5   2        2.72        3.48      2.53 o 
   7   5   2        0.83       -1.47      2.30 o 
   8   5   2        1.28        0.15      1.86 o 
  -3   6   2        3.97        1.41      3.13 o 
  -2   6   2        9.19        3.14      3.30 o 
  -1   6   2        0.24       -1.13      3.29 o 
   2   6   2       11.39        9.34      3.47 o 
   3   6   2        4.89        5.69      3.45 o 
 -14   1   3       86.89      103.79      3.28 o 
 -13   1   3       51.83       48.76      3.18 o 
 -12   1   3        0.10        1.42      2.32 o 
 -11   1   3      102.66      105.09      3.67 o 
 -10   1   3      219.82      214.40     11.48 o 
  -9   1   3      179.62      186.12      4.60 o 
  -8   1   3       91.59       97.06      3.26 o 
  -7   1   3        0.97        4.75      3.32 o 
  -6   1   3      300.62      362.38      6.61 o 
  -5   1   3      848.60      846.18     16.28 o 
  -4   1   3       33.66       31.37      1.84 o 
  -3   1   3     2084.05     2143.77     17.64 o 
  -2   1   3     6619.29     6358.58     19.73 o 
  -1   1   3     1798.68     1575.95     13.59 o 
   0   1   3    21157.68    20997.28    161.89 o 
   1   1   3      372.52      289.46      3.25 o 
   2   1   3     2226.92     2159.15     20.79 o 
   3   1   3     3687.16     3661.12     23.18 o 
   4   1   3      844.82      864.57     10.38 o 
   5   1   3     1432.01     1715.02     30.12 o 
   6   1   3        2.88        4.72      2.72 o 
   7   1   3       12.49        8.02      3.70 o 
   8   1   3       75.88       71.70      4.37 o 
   9   1   3       16.76       15.07      2.29 o 
  10   1   3        7.01        3.60      2.38 o 
  11   1   3        1.06        0.85      2.50 o 
  12   1   3        0.05        0.93      2.45 o 
  13   1   3        5.75        4.38      2.50 o 
  14   1   3        2.74        2.65      2.10 o 
 -14   2   3        2.74        1.64      2.13 o 
 -13   2   3       14.79       15.55      1.93 o 
 -12   2   3       35.24       36.36      2.55 o 
 -11   2   3      127.14      131.14      5.04 o 
 -10   2   3       35.26       27.77      3.30 o 
  -9   2   3      350.06      334.34      5.42 o 
  -8   2   3      101.28      103.98      3.45 o 
  -7   2   3       66.46       55.67      2.30 o 
  -6   2   3       25.83       24.04      3.46 o 
  -5   2   3      687.65      722.13      9.73 o 
  -4   2   3      929.28      887.84     14.90 o 
  -3   2   3      321.91      334.67      6.78 o 
  -2   2   3       11.97       10.26      1.80 o 
  -1   2   3      642.10      653.28      6.76 o 
   0   2   3       51.78       55.65      2.36 o 
   1   2   3      714.97      764.76      7.31 o 
   2   2   3        9.25       13.83      1.57 o 
   3   2   3      131.38      188.34      4.95 o 
   4   2   3      450.74      480.22      7.24 o 
   5   2   3      451.56      452.98      6.61 o 
   6   2   3        0.10        0.08      2.87 o 
   7   2   3       13.79       14.97      1.92 o 
   8   2   3       29.65       33.43      2.27 o 
   9   2   3       11.42        9.68      2.04 o 
  10   2   3      185.74      183.07      7.62 o 
  11   2   3       45.27       40.39      3.38 o 
  12   2   3        3.89        4.68      2.77 o 
  13   2   3        0.59       -0.61      2.20 o 
  14   2   3        4.72        4.10      1.67 o 
 -13   3   3        0.03       -1.22      2.86 o 
 -12   3   3        5.70        7.93      1.87 o 
 -11   3   3        0.78        1.30      1.88 o 
 -10   3   3        0.08        0.15      2.49 o 
  -9   3   3       16.90       11.94      2.47 o 
  -8   3   3       59.14       53.58      2.93 o 
  -7   3   3        7.31        8.94      2.31 o 
  -6   3   3       41.23       38.22      2.23 o 
  -5   3   3       23.05       21.39      1.82 o 
  -4   3   3      218.59      246.03      3.34 o 
  -3   3   3       68.56       71.39      2.62 o 
  -2   3   3       93.27       85.79      3.70 o 
  -1   3   3       72.01       75.34      3.54 o 
   0   3   3      262.43      249.69      6.13 o 
   1   3   3        9.40        4.38      2.42 o 
   2   3   3       60.85       68.50      3.53 o 
   3   3   3      231.76      236.40      4.90 o 
   4   3   3      103.66       92.30      2.25 o 
   5   3   3      715.43      672.36      9.47 o 
   6   3   3       47.62       48.90      2.51 o 
   7   3   3       63.55       70.31      3.06 o 
   8   3   3       39.71       43.63      2.91 o 
   9   3   3       96.79      106.52      3.08 o 
  10   3   3        9.86       12.13      2.07 o 
  11   3   3        3.39        3.82      2.11 o 
  12   3   3        9.50       11.21      1.87 o 
  13   3   3        2.23        2.63      1.91 o 
 -11   4   3        4.71        5.72      1.74 o 
 -10   4   3       11.06       11.80      1.94 o 
  -9   4   3       35.41       26.06      2.50 o 
  -8   4   3      108.27      120.72      3.66 o 
  -7   4   3       18.97       19.85      2.70 o 
  -6   4   3       15.00       13.80      2.30 o 
  -5   4   3        1.53       -0.17      2.17 o 
  -4   4   3       75.61       68.98      2.79 o 
  -3   4   3       29.03       32.99      2.21 o 
  -2   4   3       23.48       17.52      2.05 o 
  -1   4   3       14.00        9.26      1.98 o 
   0   4   3       13.42       15.94      2.01 o 
   1   4   3        0.82       -0.18      1.72 o 
   2   4   3        7.52        6.75      1.80 o 
   3   4   3       29.01       29.30      1.98 o 
   4   4   3        7.90       11.50      2.04 o 
   5   4   3       82.46       75.31      3.89 o 
   6   4   3       52.89       42.83      3.10 o 
   7   4   3        0.00        0.15      2.63 o 
   8   4   3        3.45        7.90      2.50 o 
   9   4   3        0.07        3.08      2.23 o 
  10   4   3        0.12       -0.31      1.74 o 
  11   4   3        9.31       13.09      2.31 o 
  -8   5   3        4.88        9.45      2.02 o 
  -7   5   3        2.33        4.20      2.37 o 
  -6   5   3        5.69        3.35      2.64 o 
  -5   5   3        4.32        4.77      2.34 o 
  -4   5   3       76.08       76.79      3.15 o 
  -3   5   3      107.54      124.45      5.33 o 
  -2   5   3       45.00       46.41      3.02 o 
  -1   5   3       53.10       55.75      3.09 o 
   0   5   3       19.94       18.20      2.71 o 
   1   5   3       31.32       32.38      2.76 o 
   2   5   3      138.25      148.48      3.65 o 
   3   5   3      100.66      111.44      3.43 o 
   4   5   3       11.76       11.85      2.84 o 
   5   5   3        0.59        0.15      2.61 o 
   6   5   3        0.50        1.68      2.59 o 
   7   5   3        0.21        0.84      2.28 o 
   8   5   3        5.13        8.09      1.88 o 
  -2   6   3        2.54        6.46      3.34 o 
   2   6   3        3.64        3.85      3.37 o 
   3   6   3        1.41        1.22      3.24 o 
 -14   0   4       55.12       48.17      3.23 o 
 -13   0   4      181.34      176.91      5.40 o 
 -12   0   4       52.79       55.10      3.35 o 
 -11   0   4      254.05      233.47      6.31 o 
 -10   0   4        1.19        2.72      2.97 o 
  -9   0   4      386.69      321.03      7.93 o 
  -8   0   4      355.53      352.41      4.97 o 
  -7   0   4       22.31       19.36      5.82 o 
  -6   0   4      578.00      660.45     19.37 o 
  -5   0   4       18.58        7.35      3.19 o 
  -4   0   4     2561.43     2465.98     31.61 o 
  -3   0   4        4.55       21.31      2.70 o 
  -2   0   4    14273.99    13471.25     50.71 o 
  -1   0   4       29.40       45.59      2.32 o 
   0   0   4      361.11      361.71      3.06 o 
   1   0   4      136.90      159.46      2.03 o 
   2   0   4    61643.10    66806.95    259.41 o 
   3   0   4       78.40       93.89      3.11 o 
   4   0   4     1093.33     1036.59     11.36 o 
   5   0   4      495.56      508.23     10.88 o 
   6   0   4      335.76      339.29     13.18 o 
   7   0   4     2379.66     2353.51     29.47 o 
   8   0   4        2.52        4.28      2.51 o 
   9   0   4      165.72      142.23      4.31 o 
  10   0   4      242.61      232.53      7.52 o 
  11   0   4      240.45      225.00     18.72 o 
  12   0   4       13.68       18.60      3.71 o 
  13   0   4       68.53       61.56      4.24 o 
  14   0   4        1.49        8.46      3.00 o 
 -14   1   4       14.71       13.19      2.24 o 
 -13   1   4       32.07       28.50      2.36 o 
 -12   1   4        0.15        1.66      2.12 o 
 -11   1   4      452.90      453.54      8.35 o 
 -10   1   4       72.41       65.88      3.39 o 
  -9   1   4      611.07      601.42      7.96 o 
  -8   1   4      444.50      475.00      4.89 o 
  -7   1   4        9.55       14.16      3.61 o 
  -6   1   4      382.70      389.29     11.62 o 
  -5   1   4      106.80       93.30      3.56 o 
  -4   1   4      865.45      886.43     12.99 o 
  -3   1   4      516.89      477.62      4.00 o 
  -2   1   4       73.88       60.09      2.19 o 
  -1   1   4     1590.69     1496.73     15.86 o 
   0   1   4      590.90      570.55      4.15 o 
   1   1   4    23292.53    23357.66    234.12 o 
   2   1   4     1028.63     1119.57     13.04 o 
   3   1   4     3355.36     3406.41     31.16 o 
   4   1   4     3514.80     3453.49     15.72 o 
   5   1   4     3310.27     3559.30     34.32 o 
   6   1   4       52.68       55.21      4.04 o 
   7   1   4      135.96      125.75      5.46 o 
   8   1   4      247.73      254.91      5.83 o 
   9   1   4       25.56       23.53      2.19 o 
  10   1   4        3.04        3.19      2.36 o 
  11   1   4       13.51       12.24      2.62 o 
  12   1   4       12.49        9.01      2.58 o 
  13   1   4        3.66        4.87      2.61 o 
  14   1   4        1.07        1.16      2.09 o 
 -14   2   4        0.38        1.14      2.14 o 
 -13   2   4        2.24        2.71      1.85 o 
 -12   2   4        5.40        5.34      2.22 o 
 -11   2   4       24.49       22.87      2.96 o 
 -10   2   4       26.52       34.09      2.95 o 
  -9   2   4        0.39        0.02      2.38 o 
  -8   2   4      278.49      306.90      5.23 o 
  -7   2   4      445.40      444.82      8.03 o 
  -6   2   4       49.57       64.50      4.61 o 
  -5   2   4      127.13      145.18      4.64 o 
  -4   2   4       53.53       49.07      2.81 o 
  -3   2   4      113.87      123.75      3.17 o 
  -2   2   4        0.26        0.49      1.64 o 
  -1   2   4      610.41      631.03      8.43 o 
   0   2   4       71.71       66.18      2.48 o 
   1   2   4       65.85       63.01      1.84 o 
   2   2   4     1478.09     1557.75     22.71 o 
   3   2   4        0.50        8.51      1.95 o 
   4   2   4       21.36       20.90      2.43 o 
   5   2   4      286.01      301.78      5.67 o 
   6   2   4       17.29        9.49      2.66 o 
   7   2   4      311.49      290.17      6.60 o 
   8   2   4      176.95      170.60      3.56 o 
   9   2   4       91.72       99.20      3.91 o 
  10   2   4       12.91       14.83      3.13 o 
  11   2   4        1.44        4.25      3.04 o 
  12   2   4        1.66        2.38      2.63 o 
  13   2   4        4.03        5.05      2.33 o 
  14   2   4        9.01        7.12      1.45 o 
 -13   3   4        3.35        6.94      2.80 o 
 -12   3   4        0.02        0.28      1.84 o 
 -11   3   4        7.44        9.71      1.93 o 
 -10   3   4        0.55        0.61      2.60 o 
  -9   3   4        1.42        1.00      2.36 o 
  -8   3   4       48.36       33.58      2.70 o 
  -7   3   4       67.47       66.68      3.06 o 
  -6   3   4       73.69       66.31      2.60 o 
  -5   3   4       88.65       81.17      2.59 o 
  -4   3   4      579.54      598.68      9.97 o 
  -3   3   4      230.85      257.71      5.90 o 
  -2   3   4       59.08       76.23      3.62 o 
  -1   3   4      663.29      680.20     20.16 o 
   0   3   4       34.20       30.27      3.28 o 
   1   3   4      164.42      164.62      5.40 o 
   2   3   4      332.62      333.28      7.10 o 
   3   3   4       65.61       90.80      2.62 o 
   4   3   4        0.01        2.66      1.58 o 
   5   3   4        1.23        2.74      1.95 o 
   6   3   4       19.13       17.45      2.12 o 
   7   3   4       40.96       35.76      3.13 o 
   8   3   4       90.86       97.54      3.50 o 
   9   3   4       45.43       50.02      2.58 o 
  10   3   4       10.82        7.84      2.37 o 
  11   3   4       13.42       14.20      2.11 o 
  12   3   4       10.61        7.71      1.76 o 
  13   3   4        0.45       -0.07      2.80 o 
 -11   4   4        0.12        0.58      1.66 o 
 -10   4   4        1.90        2.76      1.80 o 
  -9   4   4        0.99        2.21      2.16 o 
  -8   4   4       34.91       33.20      2.78 o 
  -7   4   4        5.79        5.67      2.56 o 
  -6   4   4        3.53        5.01      2.13 o 
  -5   4   4        1.60        1.14      2.08 o 
  -4   4   4      155.68      145.95      3.41 o 
  -3   4   4       38.56       35.82      2.96 o 
  -2   4   4        9.36        9.38      2.07 o 
  -1   4   4        6.87        3.64      2.16 o 
   0   4   4      196.38      189.96      3.60 o 
   1   4   4       69.75       58.70      2.19 o 
   2   4   4       44.54       46.42      2.16 o 
   3   4   4        9.26        7.94      1.85 o 
   4   4   4       14.84       13.83      2.02 o 
   5   4   4       80.67       87.65      3.54 o 
   6   4   4       25.75       29.20      3.03 o 
   7   4   4        1.16        2.49      2.64 o 
   8   4   4        9.68       13.53      2.60 o 
   9   4   4        0.22       -0.41      2.07 o 
  10   4   4        1.59        2.18      1.89 o 
  11   4   4        0.83        2.15      2.05 o 
  -8   5   4        3.23        2.12      1.92 o 
  -7   5   4        0.93        0.62      2.39 o 
  -6   5   4        1.79        1.16      2.55 o 
  -5   5   4        1.51        1.14      2.24 o 
  -4   5   4        0.07       -0.03      2.40 o 
  -3   5   4        3.19        1.17      2.36 o 
  -2   5   4       13.53       15.28      2.71 o 
  -1   5   4        0.00       -0.32      2.39 o 
   0   5   4       29.71       28.39      2.81 o 
   1   5   4       50.32       57.22      2.98 o 
   2   5   4       37.16       35.94      2.43 o 
   3   5   4        0.74        1.15      2.37 o 
   4   5   4        0.05        0.67      2.80 o 
   5   5   4        8.74       12.34      2.80 o 
   6   5   4        0.47        1.92      2.52 o 
   7   5   4        2.40        1.17      2.30 o 
   8   5   4        0.08        0.92      1.80 o 
 -14   1   5       23.38       26.15      2.27 o 
 -13   1   5        0.34        2.08      2.03 o 
 -12   1   5       69.84       60.95      7.39 o 
 -11   1   5      101.60      108.32      3.98 o 
 -10   1   5        0.08       -0.83      2.50 o 
  -9   1   5      256.36      252.23      4.05 o 
  -8   1   5      114.04      116.93      2.71 o 
  -7   1   5      352.19      375.90      8.15 o 
  -6   1   5        2.38        0.56      3.34 o 
  -5   1   5     1374.47     1310.34     12.96 o 
  -4   1   5      316.65      327.28      4.39 o 
  -3   1   5       98.33       74.03      2.51 o 
  -2   1   5     4748.74     4499.99     24.51 o 
  -1   1   5      728.70      711.67      9.37 o 
   0   1   5     2959.78     2961.10     19.87 o 
   1   1   5       63.10       75.42      1.78 o 
   2   1   5     1050.26     1117.61      9.97 o 
   3   1   5    15788.96    16040.55    124.28 o 
   4   1   5     2747.41     2820.34     20.84 o 
   5   1   5        1.14        1.09      3.38 o 
   6   1   5       61.93       71.20      4.44 o 
   7   1   5       35.12       28.26      4.10 o 
   8   1   5      559.65      615.40     14.73 o 
   9   1   5      115.96      115.08      3.47 o 
  10   1   5        6.98        7.51      2.50 o 
  11   1   5        3.14        4.88      2.60 o 
  12   1   5        0.65       -0.45      2.45 o 
  13   1   5       50.30       46.72      2.61 o 
  14   1   5        4.13        3.63      2.14 o 
 -14   2   5        0.26        4.74      3.58 o 
 -13   2   5       32.90       29.84      2.14 o 
 -12   2   5        0.51        1.26      2.36 o 
 -11   2   5       26.35       23.40      3.11 o 
 -10   2   5       26.96       20.46      2.98 o 
  -9   2   5      439.97      439.47     10.68 o 
  -8   2   5      114.73      104.48      4.42 o 
  -7   2   5        0.38        0.66      1.74 o 
  -6   2   5      708.86      736.34      8.46 o 
  -5   2   5      199.33      243.37      6.06 o 
  -4   2   5      471.70      433.50      7.40 o 
  -3   2   5      181.89      234.00      4.54 o 
  -2   2   5     1121.69     1200.24     16.72 o 
  -1   2   5       75.23       74.83      2.45 o 
   0   2   5        6.29        8.06      1.68 o 
   1   2   5     1822.14     1753.33     24.29 o 
   2   2   5     2886.31     3033.22     28.63 o 
   3   2   5     4233.12     4494.53     54.86 o 
   4   2   5      253.23      351.95      5.15 o 
   5   2   5      291.10      300.09      6.19 o 
   6   2   5      388.56      391.46      4.76 o 
   7   2   5       12.93       11.78      1.76 o 
   8   2   5        0.16        0.34      2.01 o 
   9   2   5      148.68      152.48      8.34 o 
  10   2   5        0.28        0.39      2.46 o 
  11   2   5        0.13        1.42      2.87 o 
  12   2   5       18.95       19.54      2.96 o 
  13   2   5        0.00       -1.21      2.30 o 
  14   2   5       14.75       13.06      2.77 o 
 -12   3   5        2.20        3.94      1.75 o 
 -11   3   5        0.23        1.56      1.82 o 
 -10   3   5        6.01        5.54      2.57 o 
  -9   3   5       25.83       23.37      2.59 o 
  -8   3   5        4.62        2.27      2.26 o 
  -7   3   5       31.26       31.62      2.59 o 
  -6   3   5       23.31       24.34      2.47 o 
  -5   3   5       96.80       91.54      2.82 o 
  -4   3   5      130.60      124.20      2.94 o 
  -3   3   5       13.35        8.58      1.84 o 
  -2   3   5        3.21        2.83      2.93 o 
  -1   3   5       10.07        8.03      3.55 o 
   0   3   5      433.11      475.56      7.37 o 
   1   3   5      736.64      683.94      9.94 o 
   2   3   5       34.39       46.71      2.97 o 
   3   3   5       76.53       74.81      2.14 o 
   4   3   5       32.30       39.63      1.85 o 
   5   3   5       35.06       27.13      2.13 o 
   6   3   5        2.34        5.24      2.07 o 
   7   3   5      112.42      111.13      3.47 o 
   8   3   5      119.69      107.13      3.56 o 
   9   3   5       20.08       23.50      2.55 o 
  10   3   5        0.67       -0.90      2.22 o 
  11   3   5       15.68       18.83      2.31 o 
  12   3   5        1.17        1.41      2.01 o 
 -11   4   5        0.26        1.87      1.61 o 
 -10   4   5       18.79       29.50      2.39 o 
  -9   4   5       10.68       13.53      2.26 o 
  -8   4   5       32.05       44.21      2.81 o 
  -7   4   5       45.21       47.78      3.02 o 
  -6   4   5        0.00        0.61      2.09 o 
  -5   4   5        2.20        1.07      2.10 o 
  -4   4   5      475.89      490.98      6.30 o 
  -3   4   5      180.59      192.85      3.92 o 
  -2   4   5       85.83       78.42      2.89 o 
  -1   4   5        0.34       -1.85      3.08 o 
   0   4   5        0.02        0.50      1.90 o 
   1   4   5       66.12       59.17      2.12 o 
   2   4   5        0.54        0.82      1.82 o 
   3   4   5       36.64       48.84      2.15 o 
   4   4   5       97.78       79.86      3.01 o 
   5   4   5       16.01       15.45      2.69 o 
   6   4   5       79.63       73.69      3.50 o 
   7   4   5       17.56       16.56      2.75 o 
   8   4   5        2.62        1.24      2.33 o 
   9   4   5       27.77       27.65      2.34 o 
  10   4   5        7.99        6.14      1.97 o 
  11   4   5        1.48       -1.38      2.80 o 
  -8   5   5        8.22        7.60      2.05 o 
  -7   5   5        0.13       -0.43      2.31 o 
  -6   5   5        3.28        3.14      2.52 o 
  -5   5   5        1.14        0.86      2.23 o 
  -4   5   5       18.84       18.38      2.55 o 
  -3   5   5        0.37        3.38      2.39 o 
  -2   5   5      178.66      190.99      4.86 o 
  -1   5   5        5.46        4.31      2.47 o 
   0   5   5        3.22        1.25      2.41 o 
   1   5   5        0.15       -0.43      2.05 o 
   2   5   5        7.67        6.06      2.04 o 
   3   5   5       41.02       49.35      2.87 o 
   4   5   5        0.00        1.43      2.66 o 
   5   5   5        0.10       -0.15      2.59 o 
   6   5   5        3.49        1.97      2.42 o 
   7   5   5       19.77       17.89      2.36 o 
   8   5   5        9.17       10.54      2.37 o 
 -14   0   6       19.50       21.91      2.75 o 
 -13   0   6       14.98        9.61      2.49 o 
 -12   0   6      230.07      251.53      6.30 o 
 -11   0   6      288.27      302.88      7.02 o 
 -10   0   6      130.56      133.32      4.90 o 
  -9   0   6        0.05        0.52      2.50 o 
  -8   0   6       22.66       17.53      2.16 o 
  -7   0   6      135.94      111.52      8.13 o 
  -6   0   6        0.00        5.91      5.67 o 
  -5   0   6       84.85      127.60      5.07 o 
  -4   0   6        4.87        3.51      1.14 o 
  -3   0   6     2311.89     2083.56     12.10 o 
  -2   0   6     9463.64     9310.79     29.54 o 
  -1   0   6     1517.12     1331.90     10.07 o 
   0   0   6       27.01       36.57      1.99 o 
   1   0   6     5123.79     5211.67     26.14 o 
   2   0   6    21105.19    21801.51    171.66 o 
   3   0   6      173.52      138.28      3.73 o 
   4   0   6     1240.05     1244.82     19.67 o 
   5   0   6        8.51        4.99      3.72 o 
   6   0   6     1057.75     1136.46     26.13 o 
   7   0   6      451.76      509.18     14.68 o 
   8   0   6       69.11       82.57      3.65 o 
   9   0   6        0.71        1.42      2.74 o 
  10   0   6      138.81      119.81      4.84 o 
  11   0   6        0.01        1.89      3.28 o 
  12   0   6        4.75        7.92      3.49 o 
  13   0   6       34.91       34.97      4.39 o 
  14   0   6        4.70        8.04      2.88 o 
 -14   1   6       11.16        9.60      1.92 o 
 -13   1   6        9.24        7.08      1.79 o 
 -12   1   6       69.27       62.79      7.01 o 
 -11   1   6      116.51      119.92      4.16 o 
 -10   1   6        0.21       -0.75      2.62 o 
  -9   1   6       32.13       33.61      2.76 o 
  -8   1   6      111.27      101.88      3.24 o 
  -7   1   6      108.20      134.35      6.19 o 
  -6   1   6       23.08       25.67      4.13 o 
  -5   1   6     1032.62     1097.89     23.34 o 
  -4   1   6     3006.25     3102.47     35.39 o 
  -3   1   6        6.04       13.72      2.27 o 
  -2   1   6      170.63      183.79      4.07 o 
  -1   1   6     2428.10     2373.80      9.22 o 
   0   1   6    10663.40    10198.81     53.34 o 
   1   1   6    10779.09    10678.26     37.55 o 
   2   1   6     2006.72     1986.69     14.08 o 
   3   1   6       40.42       25.38      2.88 o 
   4   1   6        0.02       -0.23      2.05 o 
   5   1   6        5.44        0.11      3.28 o 
   6   1   6      146.59      155.95      5.00 o 
   7   1   6      465.13      446.96     14.72 o 
   8   1   6       70.42       76.03      2.20 o 
   9   1   6        8.28        5.60      2.14 o 
  10   1   6       15.16       11.83      2.42 o 
  11   1   6        2.47        1.21      2.43 o 
  12   1   6        0.05        0.64      2.46 o 
  13   1   6       19.50       23.28      2.30 o 
  14   1   6        7.81        6.91      2.06 o 
 -14   2   6        0.85        2.58      3.27 o 
 -13   2   6        2.09        3.26      1.81 o 
 -12   2   6        0.55        1.98      2.43 o 
 -11   2   6       27.36       25.55      4.03 o 
 -10   2   6      187.55      184.84      4.49 o 
  -9   2   6       88.47       85.78      3.62 o 
  -8   2   6       45.95       56.80      2.81 o 
  -7   2   6      357.01      347.62      4.70 o 
  -6   2   6       89.66       85.89      4.03 o 
  -5   2   6        0.15        0.22      3.25 o 
  -4   2   6     1550.14     1580.92     19.27 o 
  -3   2   6      125.04      103.45      3.47 o 
  -2   2   6       10.50       16.48      2.22 o 
  -1   2   6      523.82      551.83      5.58 o 
   0   2   6        5.99        2.69      1.58 o 
   1   2   6       69.01       56.22      2.37 o 
   2   2   6      529.53      583.62     10.81 o 
   3   2   6      926.29     1059.49     17.64 o 
   4   2   6       92.37      123.23      3.92 o 
   5   2   6     1160.53     1289.47     24.66 o 
   6   2   6      127.71      121.55      2.92 o 
   7   2   6      115.81      119.97      2.95 o 
   8   2   6        0.25        0.49      2.98 o 
   9   2   6       17.88       23.28      2.56 o 
  10   2   6       24.40       26.63      2.76 o 
  11   2   6       21.97       22.83      3.12 o 
  12   2   6       18.91       19.93      2.91 o 
  13   2   6        0.04        1.64      2.22 o 
 -12   3   6        0.00        0.51      2.14 o 
 -11   3   6       17.76       15.58      1.96 o 
 -10   3   6       17.39       19.56      2.69 o 
  -9   3   6       96.06       90.43      3.25 o 
  -8   3   6        0.13        0.73      2.34 o 
  -7   3   6       52.62       55.32      2.89 o 
  -6   3   6      245.46      240.50      6.65 o 
  -5   3   6       97.00       95.13      2.95 o 
  -4   3   6       13.68       15.00      2.08 o 
  -3   3   6      236.68      233.99      4.15 o 
  -2   3   6       11.28       10.95      2.17 o 
  -1   3   6       21.85       20.97      3.62 o 
   0   3   6       45.33       42.96      3.58 o 
   1   3   6        6.31        3.09      3.14 o 
   2   3   6      348.67      383.51      5.11 o 
   3   3   6        1.49        0.93      1.61 o 
   4   3   6      113.33      118.63      2.54 o 
   5   3   6        3.27        7.55      2.07 o 
   6   3   6       45.31       42.18      2.40 o 
   7   3   6       44.67       44.43      2.86 o 
   8   3   6      193.57      182.95      4.97 o 
   9   3   6        7.76        6.63      3.03 o 
  10   3   6        8.26        9.06      2.10 o 
  11   3   6       44.74       43.60      2.20 o 
  12   3   6        0.94        0.35      1.81 o 
 -11   4   6        1.87        1.59      1.98 o 
 -10   4   6        0.21        0.49      2.57 o 
  -9   4   6        0.05        2.28      2.07 o 
  -8   4   6       19.40       19.13      2.61 o 
  -7   4   6       24.86       35.07      2.81 o 
  -6   4   6        6.50        9.71      2.16 o 
  -5   4   6       91.23       93.95      3.01 o 
  -4   4   6        1.42        2.98      2.73 o 
  -3   4   6      313.56      318.83      5.84 o 
  -2   4   6       38.36       40.88      2.67 o 
  -1   4   6        2.08        3.87      2.46 o 
   0   4   6       54.61       61.38      2.96 o 
   1   4   6        1.55        1.97      1.88 o 
   2   4   6       21.44       18.96      2.31 o 
   3   4   6        0.38        2.45      2.14 o 
   4   4   6       28.48       28.84      2.51 o 
   5   4   6       52.61       64.23      3.34 o 
   6   4   6        4.55        4.38      2.68 o 
   7   4   6        8.58       10.80      2.63 o 
   8   4   6        0.29        1.73      2.31 o 
   9   4   6       12.35        9.23      2.67 o 
  10   4   6        5.33        5.48      1.82 o 
  11   4   6        1.49        0.53      2.70 o 
  -8   5   6        0.00        0.42      1.94 o 
  -7   5   6        3.34        3.25      2.32 o 
  -6   5   6       15.22       13.71      2.14 o 
  -5   5   6       27.43       23.88      2.46 o 
  -4   5   6       21.38       21.21      2.46 o 
  -3   5   6        3.59        4.93      2.41 o 
  -2   5   6        4.32        8.06      2.94 o 
  -1   5   6      130.54      142.10      3.89 o 
   0   5   6       16.81       19.87      2.62 o 
   1   5   6       22.69       18.43      2.58 o 
   2   5   6       28.19       20.11      2.55 o 
   3   5   6        0.30        1.76      2.32 o 
   4   5   6        1.67        4.84      2.70 o 
   5   5   6        1.08        2.84      2.50 o 
   6   5   6        0.11       -0.38      2.36 o 
   7   5   6        1.52        2.85      2.08 o 
   8   5   6        0.73        2.00      2.26 o 
 -14   1   7       13.52       11.84      1.84 o 
 -13   1   7       24.56       21.78      2.99 o 
 -12   1   7       27.53       26.31      3.82 o 
 -11   1   7      198.21      199.83      4.86 o 
 -10   1   7       36.48       29.21      2.85 o 
  -9   1   7       73.27       66.42      2.47 o 
  -8   1   7      558.56      597.34      5.58 o 
  -7   1   7      718.27      675.09      9.04 o 
  -6   1   7      550.85      533.44     14.83 o 
  -5   1   7     2035.09     2212.84     56.68 o 
  -4   1   7     1980.00     2143.74     20.12 o 
  -3   1   7       74.06       51.87      3.34 o 
  -2   1   7      144.65      193.99      4.24 o 
  -1   1   7      223.84      234.04      3.76 o 
   0   1   7     3046.35     3083.46     19.21 o 
   1   1   7     5459.61     5206.92     32.65 o 
   2   1   7      548.87      487.37      7.60 o 
   3   1   7      611.46      576.94      7.78 o 
   4   1   7      186.83      188.92      3.92 o 
   5   1   7       28.69       27.10      3.77 o 
   6   1   7      918.75      862.60     12.62 o 
   7   1   7       65.13       75.50      2.99 o 
   8   1   7       27.57       22.76      1.88 o 
   9   1   7        0.34        1.13      2.02 o 
  10   1   7        2.05        2.18      2.44 o 
  11   1   7        9.23        9.54      2.54 o 
  12   1   7        0.78        1.50      2.36 o 
  13   1   7       17.32       19.84      2.68 o 
  14   1   7        3.48        2.79      1.88 o 
 -14   2   7        9.73       11.22      3.21 o 
 -13   2   7        5.86       11.12      2.23 o 
 -12   2   7        0.08        0.77      2.31 o 
 -11   2   7        2.99        2.32      2.56 o 
 -10   2   7       29.94       26.55      2.85 o 
  -9   2   7       19.92       21.76      3.05 o 
  -8   2   7        6.32        5.78      2.04 o 
  -7   2   7       26.66       29.49      2.00 o 
  -6   2   7      150.02      144.57      3.69 o 
  -5   2   7      131.78      117.77      5.86 o 
  -4   2   7       87.52       96.87      4.30 o 
  -3   2   7     1853.78     1898.74     20.08 o 
  -2   2   7      252.94      208.72      4.09 o 
  -1   2   7        4.01       11.69      2.64 o 
   0   2   7     1739.90     1681.23     16.73 o 
   1   2   7        4.51        3.89      2.27 o 
   2   2   7      645.99      624.45     10.76 o 
   3   2   7        1.34        2.91      2.24 o 
   4   2   7       12.72        4.96      2.86 o 
   5   2   7       29.31       25.11      3.50 o 
   6   2   7      279.60      272.13      4.07 o 
   7   2   7      147.20      146.44      3.16 o 
   8   2   7        0.21       -1.27      2.11 o 
   9   2   7       16.41       13.93      2.51 o 
  10   2   7      119.31      114.87      3.68 o 
  11   2   7        0.11        1.25      2.66 o 
  12   2   7        2.01        0.17      2.53 o 
  13   2   7        1.01       -0.08      2.07 o 
 -12   3   7        5.51        7.00      2.16 o 
 -11   3   7        4.33        2.06      2.29 o 
 -10   3   7       63.07       64.98      3.30 o 
  -9   3   7       11.34        8.96      2.80 o 
  -8   3   7       31.05       30.56      2.69 o 
  -7   3   7        0.20        0.48      2.15 o 
  -6   3   7       76.94       72.20      2.99 o 
  -5   3   7       29.47       26.38      2.32 o 
  -4   3   7       35.03       31.36      2.20 o 
  -3   3   7       74.09       75.16      2.50 o 
  -2   3   7      280.91      283.22      4.94 o 
  -1   3   7      114.73       90.36      2.40 o 
   0   3   7      292.68      257.94      4.82 o 
   1   3   7      212.84      191.76      3.30 o 
   2   3   7        7.14       14.11      1.73 o 
   3   3   7       17.35       16.92      1.75 o 
   4   3   7       16.78       20.01      2.05 o 
   5   3   7        6.80        5.14      1.77 o 
   6   3   7       24.68       19.94      2.22 o 
   7   3   7      547.02      515.92      8.56 o 
   8   3   7       11.16       16.12      3.16 o 
   9   3   7        0.18       -0.16      2.76 o 
  10   3   7        1.11        0.94      2.27 o 
  11   3   7        6.16        7.59      2.06 o 
  12   3   7        5.86        5.79      1.82 o 
 -11   4   7       16.81       17.90      3.05 o 
 -10   4   7        6.65        9.27      2.70 o 
  -9   4   7        2.86        4.20      2.61 o 
  -8   4   7       21.94       19.44      2.46 o 
  -7   4   7       22.52       15.56      2.62 o 
  -6   4   7       15.13       17.33      2.22 o 
  -5   4   7       60.18       56.16      2.67 o 
  -4   4   7       44.01       35.76      3.23 o 
  -3   4   7       17.49       19.72      2.53 o 
  -2   4   7        3.14        4.36      2.25 o 
  -1   4   7       89.75       91.41      4.44 o 
   0   4   7       67.23       72.63      2.98 o 
   1   4   7       47.23       43.66      2.25 o 
   2   4   7      251.23      263.32      5.26 o 
   3   4   7      328.48      296.19      4.44 o 
   4   4   7       45.98       46.21      2.65 o 
   5   4   7       39.54       34.59      2.98 o 
   6   4   7       12.43       16.67      2.80 o 
   7   4   7       16.55       17.11      2.71 o 
   8   4   7       23.67       24.32      2.53 o 
   9   4   7        2.59        5.90      2.57 o 
  10   4   7        0.03        0.50      1.73 o 
  -8   5   7        3.99        1.54      1.86 o 
  -7   5   7       27.27       31.95      2.58 o 
  -6   5   7        0.59        1.52      2.00 o 
  -5   5   7        0.00       -0.03      2.17 o 
  -4   5   7        4.25        5.77      2.30 o 
  -3   5   7       33.71       32.41      2.70 o 
  -2   5   7        4.89        4.61      2.80 o 
  -1   5   7       28.26       27.22      2.79 o 
   0   5   7       89.79       94.63      3.97 o 
   1   5   7      125.62      122.80      3.98 o 
   2   5   7       16.13       17.44      2.48 o 
   3   5   7        8.25        8.80      2.28 o 
   4   5   7        0.19        1.11      2.55 o 
   5   5   7        0.19        0.77      2.42 o 
   6   5   7        0.56        1.70      2.24 o 
   7   5   7        0.53       -0.18      1.82 o 
   8   5   7        0.22        0.46      2.17 o 
 -14   0   8        0.88        0.09      2.22 o 
 -13   0   8       11.07       12.66      2.70 o 
 -12   0   8        3.75        4.53      3.08 o 
 -11   0   8      591.83      589.02     15.86 o 
 -10   0   8        1.20        2.09      3.22 o 
  -9   0   8        2.93        1.51      2.31 o 
  -8   0   8      146.57      157.91      3.67 o 
  -7   0   8      994.40     1074.84     20.63 o 
  -6   0   8     1712.34     2027.53     20.89 o 
  -5   0   8     2916.25     2968.10     23.13 o 
  -4   0   8      139.16      140.19      4.38 o 
  -3   0   8      619.22      634.73      6.88 o 
  -2   0   8     6145.62     5749.97     20.03 o 
  -1   0   8       16.26       17.42      2.40 o 
   0   0   8     1437.40     1384.45     15.00 o 
   1   0   8     6645.24     6643.09     75.79 o 
   2   0   8      111.32       99.11      2.43 o 
   3   0   8      248.04      301.42      5.18 o 
   4   0   8       15.91       21.82      3.21 o 
   5   0   8      226.71      196.85      6.52 o 
   6   0   8      366.12      340.36     13.15 o 
   7   0   8       30.46       33.63      6.72 o 
   8   0   8     1555.86     1534.82     18.73 o 
   9   0   8      369.34      325.84      6.55 o 
  10   0   8       82.88       69.74      4.51 o 
  11   0   8       28.74       40.60      4.09 o 
  12   0   8       96.95      102.62      4.80 o 
  13   0   8       24.30       24.85      3.52 o 
  14   0   8        3.47        2.72      1.77 o 
 -14   1   8        3.72        2.02      1.76 o 
 -13   1   8        0.00        1.31      1.70 o 
 -12   1   8        0.36        0.51      2.17 o 
 -11   1   8      193.07      214.52      5.84 o 
 -10   1   8        4.92        5.20      2.35 o 
  -9   1   8      601.86      582.76      5.55 o 
  -8   1   8        2.85        8.25      2.06 o 
  -7   1   8      241.82      246.71      4.89 o 
  -6   1   8      139.83      150.63      6.13 o 
  -5   1   8       48.87       51.17      3.46 o 
  -4   1   8        1.02        2.77      3.72 o 
  -3   1   8       25.68       24.41      3.03 o 
  -2   1   8       76.45       78.65      3.36 o 
  -1   1   8     1093.55     1031.30     12.84 o 
   0   1   8     2285.01     2179.85     17.06 o 
   1   1   8      891.02      805.01      7.65 o 
   2   1   8      628.39      564.85      6.51 o 
   3   1   8     2308.28     2431.84     13.08 o 
   4   1   8      991.66     1039.18     13.29 o 
   5   1   8       47.49       34.07      3.82 o 
   6   1   8      956.63     1006.22     17.44 o 
   7   1   8       30.76       26.67      2.42 o 
   8   1   8       13.58       16.67      1.92 o 
   9   1   8       47.86       48.11      2.38 o 
  10   1   8       82.05       85.10      4.17 o 
  11   1   8        1.04        1.66      2.51 o 
  12   1   8        8.27        4.13      2.38 o 
  13   1   8        9.34       13.73      2.46 o 
  14   1   8        0.02        0.38      1.54 o 
 -13   2   8        4.23        2.89      1.71 o 
 -12   2   8       72.00       80.53      4.03 o 
 -11   2   8       15.51       21.84      3.08 o 
 -10   2   8       34.24       26.38      2.84 o 
  -9   2   8      180.52      180.74      5.84 o 
  -8   2   8      172.46      187.11      4.51 o 
  -7   2   8       31.22       31.70      2.10 o 
  -6   2   8      421.59      466.09      6.02 o 
  -5   2   8       67.00       59.74      4.24 o 
  -4   2   8        4.02       10.78      3.28 o 
  -3   2   8      213.43      190.62      5.21 o 
  -2   2   8      582.63      581.07      7.78 o 
  -1   2   8      202.95      222.70      5.60 o 
   0   2   8      376.11      423.68      7.26 o 
   1   2   8      188.06      194.13      5.20 o 
   2   2   8      498.22      531.47      6.55 o 
   3   2   8      432.02      449.72      7.74 o 
   4   2   8     1094.80     1127.49     10.65 o 
   5   2   8      853.39      927.04     10.33 o 
   6   2   8      695.36      614.71      6.27 o 
   7   2   8      104.25      101.24      2.74 o 
   8   2   8       73.98       65.81      3.23 o 
   9   2   8       54.02       54.87      2.95 o 
  10   2   8        1.01        1.32      2.48 o 
  11   2   8        7.79        8.69      2.74 o 
  12   2   8       23.67       22.37      2.72 o 
  13   2   8        0.05        0.30      1.67 o 
 -12   3   8       23.94       22.91      2.71 o 
 -11   3   8        2.37        2.37      2.36 o 
 -10   3   8       14.57       12.64      3.20 o 
  -9   3   8       58.46       62.10      3.98 o 
  -8   3   8        8.23       12.03      2.45 o 
  -7   3   8       23.27       21.05      2.50 o 
  -6   3   8      317.92      295.15      5.79 o 
  -5   3   8        3.50        4.24      2.47 o 
  -4   3   8       33.92       26.14      2.60 o 
  -3   3   8       69.36       78.00      2.95 o 
  -2   3   8      279.05      287.42      5.30 o 
  -1   3   8       44.36       44.36      2.70 o 
   0   3   8      257.12      300.03      4.33 o 
   1   3   8      641.01      691.11      8.45 o 
   2   3   8       17.55       26.83      1.63 o 
   3   3   8      109.06      106.80      2.66 o 
   4   3   8      260.45      262.08      3.77 o 
   5   3   8      631.94      570.74      5.35 o 
   6   3   8      274.93      281.88      4.22 o 
   7   3   8        9.83       16.87      3.16 o 
   8   3   8       69.74       54.83      3.74 o 
   9   3   8       40.20       41.35      2.83 o 
  10   3   8       58.08       68.92      2.63 o 
  11   3   8       13.58       18.82      2.11 o 
  12   3   8        0.47        2.13      1.71 o 
 -11   4   8       20.20       26.32      3.42 o 
 -10   4   8       33.45       38.99      3.01 o 
  -9   4   8        0.58        2.03      2.37 o 
  -8   4   8        9.22        9.61      2.84 o 
  -7   4   8        8.87       11.69      3.17 o 
  -6   4   8       29.21       34.38      2.82 o 
  -5   4   8       67.01       58.88      3.53 o 
  -4   4   8        0.91       -0.16      2.65 o 
  -3   4   8       22.09       23.61      3.06 o 
  -2   4   8       17.00       19.53      2.40 o 
  -1   4   8       10.46       12.26      2.61 o 
   0   4   8        8.85       10.92      2.24 o 
   1   4   8       18.92       14.40      2.50 o 
   2   4   8      222.44      226.20      6.92 o 
   3   4   8      221.69      219.45      4.01 o 
   4   4   8       16.98       15.42      2.33 o 
   5   4   8       14.10       12.74      2.70 o 
   6   4   8       30.73       25.44      2.91 o 
   7   4   8        0.01        1.69      2.47 o 
   8   4   8        0.03       -1.03      2.93 o 
   9   4   8        6.29        7.75      2.60 o 
  10   4   8        1.11        3.10      1.61 o 
  -8   5   8        5.97        7.81      2.34 o 
  -7   5   8       19.63       19.10      2.35 o 
  -6   5   8        3.84        2.93      1.90 o 
  -5   5   8        2.57        2.68      2.16 o 
  -4   5   8        5.09        5.47      2.33 o 
  -3   5   8       53.45       51.62      2.79 o 
  -2   5   8       17.70       12.64      2.98 o 
  -1   5   8        0.01       -1.56      2.70 o 
   0   5   8        0.75        2.20      2.70 o 
   1   5   8       11.74        8.64      3.54 o 
   2   5   8        7.14        7.97      2.30 o 
   3   5   8        1.60        1.92      2.19 o 
   4   5   8       12.48        9.86      2.63 o 
   5   5   8        0.55        2.07      2.45 o 
   6   5   8        2.47        4.58      2.21 o 
   7   5   8        1.78        3.67      2.63 o 
   8   5   8        0.21        0.39      2.08 o 
 -14   1   9        5.24        8.35      2.30 o 
 -13   1   9       40.46       48.55      8.96 o 
 -12   1   9       33.96       35.92      6.21 o 
 -11   1   9       30.64       36.06      5.63 o 
 -10   1   9       91.35       89.63      2.96 o 
  -9   1   9        2.62        3.77      1.93 o 
  -8   1   9       27.58       37.65      3.66 o 
  -7   1   9      259.40      282.01      3.89 o 
  -6   1   9      108.65       97.61      5.59 o 
  -5   1   9     1493.35     1576.34     15.29 o 
  -4   1   9      607.07      632.69     13.32 o 
  -3   1   9      227.75      188.35      4.79 o 
  -2   1   9      296.16      328.33      5.31 o 
  -1   1   9     1047.37     1073.28     11.21 o 
   0   1   9      168.94      152.78      3.32 o 
   1   1   9     3416.36     3293.81     26.83 o 
   2   1   9      189.10      220.27      3.71 o 
   3   1   9       16.07       16.53      2.13 o 
   4   1   9       93.31      110.77      3.59 o 
   5   1   9      271.43      276.99      7.24 o 
   6   1   9       73.73       83.92      4.43 o 
   7   1   9        8.66        9.95      1.64 o 
   8   1   9       48.01       45.39      2.10 o 
   9   1   9       38.72       32.68      2.26 o 
  10   1   9        3.31        3.12      2.48 o 
  11   1   9        8.23        8.50      2.40 o 
  12   1   9        0.41       -0.32      2.47 o 
  13   1   9        4.55        3.28      2.19 o 
  14   1   9        0.09        3.24      1.57 o 
 -13   2   9       28.05       30.98      1.95 o 
 -12   2   9        6.78        1.76      2.98 o 
 -11   2   9      165.06      151.32      5.42 o 
 -10   2   9        6.60        7.27      2.33 o 
  -9   2   9       47.71       45.24      3.42 o 
  -8   2   9      430.83      415.96      8.95 o 
  -7   2   9        2.10        1.61      2.08 o 
  -6   2   9      337.07      343.97      4.78 o 
  -5   2   9      152.46      169.10      5.81 o 
  -4   2   9      380.25      361.89      6.76 o 
  -3   2   9      675.80      697.86     16.55 o 
  -2   2   9      141.02      105.30      4.33 o 
  -1   2   9     3340.09     3293.83     46.17 o 
   0   2   9      556.01      448.19      7.14 o 
   1   2   9        0.83        0.66      3.50 o 
   2   2   9      174.60      188.25      5.26 o 
   3   2   9       27.80       31.33      2.79 o 
   4   2   9     3526.40     3536.99     49.46 o 
   5   2   9     2230.44     2228.91     23.40 o 
   6   2   9      251.64      269.19      4.55 o 
   7   2   9      145.47      145.72      3.05 o 
   8   2   9       44.82       47.49      3.08 o 
   9   2   9       26.05       28.48      2.29 o 
  10   2   9       53.00       61.37      3.08 o 
  11   2   9        7.26        6.13      2.79 o 
  12   2   9        0.43       -0.15      2.26 o 
  13   2   9        1.38        2.13      1.64 o 
 -12   3   9        0.01        0.86      1.86 o 
 -11   3   9        7.11       11.61      2.32 o 
 -10   3   9        0.43       -0.12      3.17 o 
  -9   3   9       23.27       19.70      3.98 o 
  -8   3   9        0.03        0.00      2.74 o 
  -7   3   9       25.14       27.19      2.99 o 
  -6   3   9       86.60       78.56      2.94 o 
  -5   3   9        1.56        5.95      2.50 o 
  -4   3   9       41.67       35.65      2.75 o 
  -3   3   9      216.27      231.87      4.16 o 
  -2   3   9       36.10       29.97      1.99 o 
  -1   3   9        5.20        3.65      1.90 o 
   0   3   9        0.00        2.30      1.86 o 
   1   3   9        5.32        7.70      1.81 o 
   2   3   9        2.93        4.41      1.48 o 
   3   3   9       10.04        8.74      1.54 o 
   4   3   9       35.76       48.79      2.17 o 
   5   3   9        4.25        1.71      1.89 o 
   6   3   9       97.71       93.46      3.11 o 
   7   3   9      225.55      221.65      4.58 o 
   8   3   9       10.95       12.61      2.61 o 
   9   3   9        6.65        9.15      2.47 o 
  10   3   9        2.75        3.97      1.94 o 
  11   3   9       76.28       80.31      3.59 o 
  12   3   9       14.19       14.82      1.73 o 
 -10   4   9        1.50        2.50      2.41 o 
  -9   4   9       37.52       35.46      2.78 o 
  -8   4   9       26.34       31.35      3.06 o 
  -7   4   9        2.23        1.01      2.95 o 
  -6   4   9      111.94      131.06      3.75 o 
  -5   4   9      188.24      194.59      4.84 o 
  -4   4   9       43.77       34.55      3.17 o 
  -3   4   9       10.44       10.93      2.80 o 
  -2   4   9       17.98       23.94      2.62 o 
  -1   4   9      472.07      471.56      6.85 o 
   0   4   9      103.78      104.29      3.38 o 
   1   4   9       14.50       15.47      2.53 o 
   2   4   9       41.76       39.69      2.84 o 
   3   4   9        5.80        6.56      2.13 o 
   4   4   9       28.54       30.17      2.43 o 
   5   4   9       31.24       32.73      2.90 o 
   6   4   9       22.68       10.03      2.72 o 
   7   4   9        0.25        2.15      2.33 o 
   8   4   9        1.42       -0.68      2.73 o 
   9   4   9       15.48       19.59      2.11 o 
  10   4   9        3.06        4.50      1.91 o 
  -8   5   9        0.53        2.24      2.06 o 
  -7   5   9        1.99        1.95      2.13 o 
  -6   5   9       19.93       21.45      2.51 o 
  -5   5   9        5.76        8.51      2.07 o 
  -4   5   9        7.85        7.80      2.21 o 
  -3   5   9        0.45       -0.43      2.27 o 
  -2   5   9        0.17        2.26      2.73 o 
  -1   5   9        1.87        1.32      3.16 o 
   0   5   9       27.30       27.90      3.92 o 
   1   5   9        1.38        1.93      3.49 o 
   2   5   9       26.81       27.21      3.67 o 
   3   5   9        4.64        7.99      2.21 o 
   4   5   9        0.18        0.29      2.48 o 
   5   5   9        0.09       -1.38      2.29 o 
   6   5   9        0.03       -0.24      2.10 o 
   7   5   9        0.13        0.89      2.41 o 
 -14   0  10       66.07       67.38      3.03 o 
 -13   0  10        0.02       -0.14      3.04 o 
 -12   0  10       17.79       26.55     15.54 o 
 -11   0  10     1061.52     1089.73     53.22 o 
 -10   0  10        1.85        2.83      3.18 o 
  -9   0  10      658.96      571.35      8.98 o 
  -8   0  10      154.31      154.62      4.65 o 
  -7   0  10       29.45       36.14      3.73 o 
  -6   0  10       36.91       27.46      3.73 o 
  -5   0  10      119.99      121.19      4.54 o 
  -4   0  10      103.25      105.16      4.04 o 
  -3   0  10     3636.13     3901.02     23.19 o 
  -2   0  10      362.48      377.91      7.44 o 
  -1   0  10     7431.01     7380.21     25.47 o 
   0   0  10      156.46      137.64      3.65 o 
   1   0  10      658.01      638.30      7.86 o 
   2   0  10     3206.86     3200.74     65.94 o 
   3   0  10      251.50      292.55      7.69 o 
   4   0  10        5.80        1.67      2.97 o 
   5   0  10        8.29        8.14      3.62 o 
   6   0  10      441.05      421.11     35.53 o 
   7   0  10       63.98       75.67      3.29 o 
   8   0  10        9.25        8.67      2.76 o 
   9   0  10       50.79       32.64      3.50 o 
  10   0  10       32.20       27.36      3.72 o 
  11   0  10       46.18       41.64      3.96 o 
  12   0  10        0.10        1.63      3.13 o 
  13   0  10        1.68        2.22      2.77 o 
  14   0  10       23.88       29.94      3.06 o 
 -14   1  10       16.18       11.93      3.47 o 
 -13   1  10       30.64       34.20     10.28 o 
 -12   1  10       49.02       42.47      7.82 o 
 -11   1  10       32.62       40.40     10.90 o 
 -10   1  10      159.63      161.10      4.41 o 
  -9   1  10       88.40       77.71      3.13 o 
  -8   1  10        0.04       -0.13      1.91 o 
  -7   1  10      181.78      209.67      3.50 o 
  -6   1  10       80.93       70.10      4.67 o 
  -5   1  10      263.45      315.38      7.91 o 
  -4   1  10       37.98       23.02      4.30 o 
  -3   1  10     1101.03     1093.62     10.06 o 
  -2   1  10      111.14      106.99      3.95 o 
  -1   1  10     1202.22     1229.24      8.89 o 
   0   1  10      315.20      298.94      4.06 o 
   1   1  10     2212.04     2156.30     18.07 o 
   2   1  10      767.85      774.88      7.05 o 
   3   1  10      336.86      314.31      6.25 o 
   4   1  10      122.55      143.83      3.69 o 
   5   1  10        3.68        9.08      2.99 o 
   6   1  10       16.88       16.18      3.49 o 
   7   1  10       28.51       26.47      1.77 o 
   8   1  10        5.37        5.12      1.74 o 
   9   1  10        0.56        0.44      2.04 o 
  10   1  10       87.44       75.89      3.23 o 
  11   1  10       77.32       81.34      3.27 o 
  12   1  10        3.88        4.97      2.18 o 
  13   1  10        5.70        6.98      2.12 o 
 -13   2  10        0.14        0.86      2.01 o 
 -12   2  10        7.51        9.12      2.98 o 
 -11   2  10        4.23        5.64      3.13 o 
 -10   2  10       37.24       41.38      2.74 o 
  -9   2  10        8.00        7.04      2.85 o 
  -8   2  10      206.88      218.61      4.35 o 
  -7   2  10      112.90      113.20      3.44 o 
  -6   2  10      288.90      294.79      3.80 o 
  -5   2  10        8.30        5.40      2.88 o 
  -4   2  10       94.97      119.86      4.78 o 
  -3   2  10        0.07        4.63      3.15 o 
  -2   2  10      307.11      321.11      6.30 o 
  -1   2  10       97.30      101.65      4.00 o 
   0   2  10      578.85      551.89      9.95 o 
   1   2  10      674.16      678.95      8.08 o 
   2   2  10      426.44      414.42      6.72 o 
   3   2  10        4.96       10.93      2.66 o 
   4   2  10        1.60        4.75      3.12 o 
   5   2  10       86.05       89.29      3.11 o 
   6   2  10       27.87       23.49      1.81 o 
   7   2  10       56.47       58.84      2.45 o 
   8   2  10       17.58       17.59      2.41 o 
   9   2  10      142.43      136.86      4.23 o 
  10   2  10       41.33       42.90      2.85 o 
  11   2  10        1.51        4.29      2.18 o 
  12   2  10        0.55       -0.10      1.94 o 
  13   2  10       10.43       14.19      2.25 o 
 -12   3  10       15.14       12.00      2.53 o 
 -11   3  10       12.65       11.62      2.30 o 
 -10   3  10       12.94       12.01      3.44 o 
  -9   3  10       27.16       13.54      3.66 o 
  -8   3  10       14.81       12.65      2.87 o 
  -7   3  10      339.53      328.54      6.57 o 
  -6   3  10      256.75      275.53      4.73 o 
  -5   3  10       44.37       36.66      2.97 o 
  -4   3  10        5.19        3.98      3.00 o 
  -3   3  10      220.28      206.24      4.14 o 
  -2   3  10        1.06        0.83      1.69 o 
  -1   3  10      120.47      117.78      3.05 o 
   0   3  10       18.04       13.73      1.83 o 
   1   3  10      159.34      169.54      2.56 o 
   2   3  10       15.38       27.14      2.51 o 
   3   3  10        4.72       10.54      1.58 o 
   4   3  10        6.58        5.91      1.67 o 
   5   3  10       99.74      119.18      2.85 o 
   6   3  10      210.28      215.89      6.98 o 
   7   3  10      241.28      229.22      4.69 o 
   8   3  10       50.60       42.47      2.93 o 
   9   3  10        0.19       -0.69      2.07 o 
  10   3  10       14.63       17.41      2.01 o 
  11   3  10        0.90        1.42      1.69 o 
  12   3  10        8.51        7.47      2.04 o 
 -10   4  10        0.05        1.43      1.87 o 
  -9   4  10        0.83        1.78      2.26 o 
  -8   4  10        2.12        0.39      2.61 o 
  -7   4  10       10.64       10.15      2.93 o 
  -6   4  10       28.77       26.77      2.72 o 
  -5   4  10        0.18        1.15      2.62 o 
  -4   4  10       13.91       15.87      3.02 o 
  -3   4  10       57.41       53.09      4.10 o 
  -2   4  10       26.16       25.38      3.10 o 
  -1   4  10       30.27       32.12      3.08 o 
   0   4  10       13.47       17.98      2.95 o 
   1   4  10       69.72       69.58      3.12 o 
   2   4  10       22.24       20.93      2.63 o 
   3   4  10        0.77       -0.52      2.44 o 
   4   4  10       15.97       10.31      2.64 o 
   5   4  10       11.88        8.31      2.65 o 
   6   4  10        0.99        0.50      2.47 o 
   7   4  10       34.14       42.94      3.52 o 
   8   4  10       12.19       13.34      2.85 o 
   9   4  10        0.22       -0.39      2.27 o 
  10   4  10        2.40        1.77      1.68 o 
  -7   5  10        5.75        8.68      2.04 o 
  -6   5  10        1.08        1.59      1.90 o 
  -5   5  10        0.39        0.65      2.08 o 
  -4   5  10        1.26        3.10      2.18 o 
  -3   5  10       13.49       12.32      2.37 o 
  -2   5  10        4.31        5.05      3.12 o 
  -1   5  10        1.67        0.43      5.43 o 
   0   5  10       11.13        7.51      3.59 o 
   1   5  10        0.28       -0.66      3.38 o 
   2   5  10       26.37       28.87      2.92 o 
   3   5  10       31.99       35.95      2.48 o 
   4   5  10       14.29       11.67      2.51 o 
   5   5  10        0.03        0.13      2.23 o 
   6   5  10        0.43        2.68      2.30 o 
   7   5  10        1.06        2.98      2.38 o 
 -14   1  11        1.49        0.67      2.05 o 
 -13   1  11        8.12        7.36      2.92 o 
 -12   1  11       43.40       44.14     12.66 o 
 -11   1  11      120.79      110.29     29.79 o 
 -10   1  11        3.65        5.60      2.42 o 
  -9   1  11      746.81      716.88      7.96 o 
  -8   1  11      227.06      241.48      4.76 o 
  -7   1  11        6.31        4.32      1.96 o 
  -6   1  11      667.44      776.88     19.56 o 
  -5   1  11      436.20      516.65     10.57 o 
  -4   1  11      361.18      388.46      8.31 o 
  -3   1  11        0.48        0.80      3.11 o 
  -2   1  11     1224.43     1304.99     12.18 o 
  -1   1  11        3.35        3.20      2.24 o 
   0   1  11      426.19      397.73      6.30 o 
   1   1  11       24.94       29.09      2.09 o 
   2   1  11     2035.69     2080.22     24.53 o 
   3   1  11     2438.52     2369.51     23.42 o 
   4   1  11      297.98      278.29      5.41 o 
   5   1  11     2025.11     2027.35     47.30 o 
   6   1  11      130.45      126.80      3.35 o 
   7   1  11      135.05      137.27      2.55 o 
   8   1  11       45.98       50.81      2.16 o 
   9   1  11        7.95        6.32      2.13 o 
  10   1  11      133.53      155.52      4.06 o 
  11   1  11       48.86       44.58      3.21 o 
  12   1  11       16.50       25.11      2.32 o 
  13   1  11        6.64        7.82      1.79 o 
 -13   2  11       19.15       16.52      2.21 o 
 -12   2  11       38.13       36.19     21.75 o 
 -11   2  11        2.66        1.38      3.11 o 
 -10   2  11        2.15        3.64      2.41 o 
  -9   2  11       15.13       10.96      3.03 o 
  -8   2  11        0.00       -1.30      2.76 o 
  -7   2  11        4.52        3.30      2.28 o 
  -6   2  11      113.67      125.24      2.87 o 
  -5   2  11      264.09      287.56      5.72 o 
  -4   2  11      417.47      424.61      7.61 o 
  -3   2  11       11.14        7.58      3.18 o 
  -2   2  11      122.44      117.98      4.61 o 
  -1   2  11       13.36       33.76      3.26 o 
   0   2  11      552.48      537.96      7.55 o 
   1   2  11      116.84      143.36      4.61 o 
   2   2  11      370.08      384.23      6.45 o 
   3   2  11      478.15      516.85     11.26 o 
   4   2  11      242.45      245.72      4.58 o 
   5   2  11        4.55        2.89      1.74 o 
   6   2  11        2.11        0.90      1.71 o 
   7   2  11       23.64       17.93      2.19 o 
   8   2  11      466.52      471.33      5.80 o 
   9   2  11       47.64       50.43      2.57 o 
  10   2  11       12.22       13.25      2.39 o 
  11   2  11       28.63       33.41      2.52 o 
  12   2  11        9.40        6.09      1.86 o 
  13   2  11        2.40       -0.46      2.03 o 
 -12   3  11        1.94        1.37      2.17 o 
 -11   3  11       53.56       48.19      2.59 o 
 -10   3  11       73.20       67.84      4.25 o 
  -9   3  11        2.40        3.94      3.49 o 
  -8   3  11       18.81       20.72      3.01 o 
  -7   3  11       39.28       31.49      3.88 o 
  -6   3  11      222.03      233.53      6.70 o 
  -5   3  11        0.09       -1.02      1.85 o 
  -4   3  11      144.78      147.44      4.72 o 
  -3   3  11       45.35       38.79      2.44 o 
  -2   3  11       10.26       11.28      1.85 o 
  -1   3  11       70.50       59.51      2.34 o 
   0   3  11       33.13       47.67      2.14 o 
   1   3  11        1.76        0.88      1.44 o 
   2   3  11      145.97      151.72      3.08 o 
   3   3  11      141.52      132.81      2.39 o 
   4   3  11       76.37       73.96      2.25 o 
   5   3  11        5.90        5.35      2.24 o 
   6   3  11       39.81       32.92      2.84 o 
   7   3  11       25.17       22.12      2.85 o 
   8   3  11       20.43       27.25      2.85 o 
   9   3  11       59.18       56.95      2.52 o 
  10   3  11        3.90        4.67      1.76 o 
  11   3  11        2.13        1.95      2.00 o 
 -10   4  11       36.94       39.03      3.83 o 
  -9   4  11       17.37       15.70      3.00 o 
  -8   4  11        1.80        2.63      2.48 o 
  -7   4  11       16.34       15.07      2.99 o 
  -6   4  11        6.80        4.36      2.27 o 
  -5   4  11        0.00       -1.02      2.77 o 
  -4   4  11       37.94       36.30      3.98 o 
  -3   4  11       64.94       64.62      4.26 o 
  -2   4  11      280.08      277.12     15.34 o 
  -1   4  11        5.50        9.45      3.88 o 
   0   4  11       11.42       11.62      3.08 o 
   1   4  11       27.11       22.14      2.57 o 
   2   4  11       93.05      104.98      3.15 o 
   3   4  11       49.14       53.09      2.68 o 
   4   4  11       49.22       47.57      3.13 o 
   5   4  11       69.32       60.20      3.13 o 
   6   4  11       13.03       14.11      3.23 o 
   7   4  11        0.01        1.78      2.93 o 
   8   4  11       15.41       15.82      2.85 o 
   9   4  11        3.76        2.46      2.21 o 
  10   4  11        0.70        0.46      2.07 o 
  -7   5  11        2.82        5.16      1.85 o 
  -6   5  11       67.24       66.86      2.84 o 
  -5   5  11       62.14       55.37      2.45 o 
  -4   5  11       39.99       51.43      2.62 o 
  -3   5  11        9.44        9.97      2.29 o 
  -2   5  11       33.40       38.74      5.56 o 
  -1   5  11       30.96       31.89      5.87 o 
   0   5  11       11.65       14.13      5.53 o 
   1   5  11       24.14       19.69      3.45 o 
   2   5  11        6.23        6.07      2.48 o 
   3   5  11        0.00       -0.02      2.02 o 
   4   5  11       31.39       29.33      2.69 o 
   5   5  11        2.25        4.11      2.12 o 
   6   5  11       10.08       10.76      2.21 o 
   7   5  11        9.38       13.52      2.40 o 
 -14   0  12        0.49        2.08      2.77 o 
 -13   0  12      113.81      127.78      5.85 o 
 -12   0  12       11.66       11.17      5.09 o 
 -11   0  12        1.66        2.19      5.29 o 
 -10   0  12        0.55        2.67      3.15 o 
  -9   0  12      300.80      291.36     13.71 o 
  -8   0  12       31.89       49.01      3.72 o 
  -7   0  12      193.41      156.75      6.98 o 
  -6   0  12       13.38       15.26      6.70 o 
  -5   0  12     2430.17     3087.23     28.74 o 
  -4   0  12     1131.08     1305.57     24.34 o 
  -3   0  12     3521.95     3654.89     87.54 o 
  -2   0  12     2471.27     2519.64     52.27 o 
  -1   0  12      274.34      298.46      6.18 o 
   0   0  12     2050.20     1961.15     12.78 o 
   1   0  12      810.33      786.26      9.57 o 
   2   0  12      243.59      192.57      4.73 o 
   3   0  12      610.24      789.91     20.28 o 
   4   0  12        4.19        9.22      3.05 o 
   5   0  12      405.60      442.17     13.32 o 
   6   0  12        0.39        3.95      3.30 o 
   7   0  12       26.20       27.89      3.01 o 
   8   0  12      161.08      182.32      4.13 o 
   9   0  12      100.39       83.73      4.72 o 
  10   0  12        3.57        8.55      3.42 o 
  11   0  12        0.79        3.11      3.29 o 
  12   0  12       51.24       46.85      3.01 o 
  13   0  12        1.25       -0.32      1.82 o 
 -14   1  12        0.86        0.01      1.94 o 
 -13   1  12       26.93       22.94      7.04 o 
 -12   1  12       12.88        9.61      3.52 o 
 -11   1  12       24.42       11.93      5.74 o 
 -10   1  12        3.59        2.88      2.98 o 
  -9   1  12      139.07      119.81      4.30 o 
  -8   1  12      103.63      120.99      3.88 o 
  -7   1  12        4.43        8.75      2.09 o 
  -6   1  12       26.45       25.22      2.34 o 
  -5   1  12      134.05      129.75      6.15 o 
  -4   1  12      480.66      443.92      8.89 o 
  -3   1  12     1524.08     1576.40     13.51 o 
  -2   1  12     1277.08     1212.24     11.40 o 
  -1   1  12       17.95       21.16      2.47 o 
   0   1  12       70.55       77.02      2.92 o 
   1   1  12     3243.88     3414.94     36.92 o 
   2   1  12        4.27        9.06      2.47 o 
   3   1  12     2209.77     2234.52     29.67 o 
   4   1  12       99.26      117.20      3.66 o 
   5   1  12       18.58       14.45      2.94 o 
   6   1  12       38.63       44.92      2.35 o 
   7   1  12       86.13       90.76      2.43 o 
   8   1  12        7.33        4.73      1.80 o 
   9   1  12      162.48      147.93      3.40 o 
  10   1  12        0.19        0.25      2.21 o 
  11   1  12       21.62       18.54      2.44 o 
  12   1  12        8.26        9.47      1.84 o 
  13   1  12        7.69        5.84      1.80 o 
 -13   2  12       14.32       17.42      2.12 o 
 -12   2  12        4.68        4.59      4.64 o 
 -11   2  12        2.48        2.28      4.73 o 
 -10   2  12      153.94      185.21      7.27 o 
  -9   2  12        0.02       -1.27      2.95 o 
  -8   2  12        9.63        7.64      3.49 o 
  -7   2  12       93.35       78.22      3.22 o 
  -6   2  12       91.38       87.95      3.31 o 
  -5   2  12       67.84       63.24      2.48 o 
  -4   2  12      902.65      894.29     12.09 o 
  -3   2  12        0.58        0.63      3.41 o 
  -2   2  12      134.65      116.25      4.72 o 
  -1   2  12      826.13      842.29     10.72 o 
   0   2  12       68.24       49.84      3.77 o 
   1   2  12      303.10      296.54      7.78 o 
   2   2  12      425.03      511.21     12.06 o 
   3   2  12       72.27       66.45      4.44 o 
   4   2  12       46.64       51.98      2.38 o 
   5   2  12      127.99      139.84      3.44 o 
   6   2  12       35.92       29.20      1.97 o 
   7   2  12      164.18      170.07      3.05 o 
   8   2  12        7.54       12.46      1.97 o 
   9   2  12      116.19      118.45      3.56 o 
  10   2  12        6.80        3.17      2.29 o 
  11   2  12       10.81        9.34      1.93 o 
  12   2  12        3.89        4.57      1.91 o 
  13   2  12        0.07        2.09      2.85 o 
 -12   3  12       13.28       14.94      2.92 o 
 -11   3  12        7.20        6.51      2.69 o 
 -10   3  12        0.24        1.72      2.38 o 
  -9   3  12      285.53      286.65     24.92 o 
  -8   3  12      176.43      164.67      7.67 o 
  -7   3  12       40.88       43.06      3.22 o 
  -6   3  12       52.00       63.30      2.79 o 
  -5   3  12        0.40       -0.20      2.22 o 
  -4   3  12      163.69      139.36      5.39 o 
  -3   3  12       77.07       71.48      2.76 o 
  -2   3  12        6.68        5.63      1.79 o 
  -1   3  12       19.98       16.98      1.93 o 
   0   3  12       42.12       40.92      2.17 o 
   1   3  12       62.31       50.48      2.05 o 
   2   3  12      131.36      140.90      2.40 o 
   3   3  12      163.16      146.78      2.69 o 
   4   3  12      279.67      283.25      4.77 o 
   5   3  12      194.38      192.25      4.34 o 
   6   3  12      523.22      484.59      7.34 o 
   7   3  12      421.43      372.79      6.01 o 
   8   3  12       89.72       89.80      3.44 o 
   9   3  12        1.11        1.73      2.24 o 
  10   3  12        0.02       -1.56      1.95 o 
  11   3  12        1.80        1.03      1.92 o 
 -10   4  12       18.58       19.92      2.43 o 
  -9   4  12       27.79       42.11      4.43 o 
  -8   4  12       18.34       24.22      2.87 o 
  -7   4  12       40.55       44.48      3.23 o 
  -6   4  12       37.81       38.44      2.76 o 
  -5   4  12        6.22       14.03      3.44 o 
  -4   4  12        8.27       10.37      3.49 o 
  -3   4  12      128.68      114.70      4.87 o 
  -2   4  12      154.03      151.50      9.69 o 
  -1   4  12      117.62      122.74      5.46 o 
   0   4  12        3.73        3.93      2.79 o 
   1   4  12        0.66       -0.32      2.42 o 
   2   4  12        1.33        5.61      2.20 o 
   3   4  12       18.48       20.62      2.34 o 
   4   4  12      112.92      118.88      3.73 o 
   5   4  12        0.20        1.28      2.46 o 
   6   4  12        7.16        8.07      3.19 o 
   7   4  12        5.13        5.33      2.79 o 
   8   4  12       11.34       16.71      2.70 o 
   9   4  12        6.57        6.62      2.18 o 
  -7   5  12        0.03        0.10      2.08 o 
  -6   5  12       23.35       23.46      2.47 o 
  -5   5  12        3.90        2.60      1.94 o 
  -4   5  12        0.93        1.73      2.02 o 
  -3   5  12        6.84        8.40      2.74 o 
  -2   5  12        4.53        5.40      3.58 o 
  -1   5  12       24.55       15.65      5.18 o 
   0   5  12        3.38        5.79      5.27 o 
   1   5  12        6.10       11.26      5.02 o 
   2   5  12       13.44       12.74      2.57 o 
   3   5  12        7.29        4.76      1.86 o 
   4   5  12        3.34        4.60      2.25 o 
   5   5  12        0.03       -0.59      2.32 o 
   6   5  12        0.16        1.28      1.96 o 
   7   5  12        0.05        0.65      2.90 o 
 -14   1  13        0.49       -1.23     12.32 o 
 -13   1  13       15.23       14.91      3.03 o 
 -12   1  13       41.41       34.35     11.53 o 
 -11   1  13        1.60        1.57      5.28 o 
 -10   1  13       12.34       13.10      3.39 o 
  -9   1  13       51.01       48.94      3.68 o 
  -8   1  13       34.31       38.78      2.70 o 
  -7   1  13        5.10        3.60      1.98 o 
  -6   1  13       50.00       53.96      2.38 o 
  -5   1  13      125.55      108.95      5.97 o 
  -4   1  13        0.06        1.08      4.18 o 
  -3   1  13     3968.39     4271.96     52.13 o 
  -2   1  13      213.31      211.19      4.70 o 
  -1   1  13       64.18       52.35      2.82 o 
   0   1  13       61.83       40.00      2.69 o 
   1   1  13      211.55      281.58      4.54 o 
   2   1  13       98.28       97.51      3.74 o 
   3   1  13      157.83      164.54      4.34 o 
   4   1  13       17.36       20.66      3.44 o 
   5   1  13        0.28        3.39      2.52 o 
   6   1  13      334.18      331.54      4.03 o 
   7   1  13        1.82        2.48      1.87 o 
   8   1  13       16.15       18.42      2.68 o 
   9   1  13        0.48       -0.42      2.14 o 
  10   1  13      116.49      112.17      3.03 o 
  11   1  13       11.89        8.78      2.24 o 
  12   1  13        3.05        2.55      1.70 o 
  13   1  13        1.33        0.74      2.01 o 
 -13   2  13        5.10        6.92      2.23 o 
 -12   2  13        9.76        5.81      4.48 o 
 -11   2  13       16.83       14.14      5.36 o 
 -10   2  13        3.25        5.37      2.92 o 
  -9   2  13       10.95        6.37      2.86 o 
  -8   2  13       32.13       32.83      3.17 o 
  -7   2  13      259.18      257.83      4.66 o 
  -6   2  13       62.81       60.10      2.50 o 
  -5   2  13       49.44       46.40      2.15 o 
  -4   2  13        5.84       18.66      2.07 o 
  -3   2  13       96.04      108.41      4.83 o 
  -2   2  13      275.10      257.98      7.36 o 
  -1   2  13      189.70      190.67      5.01 o 
   0   2  13       60.30       39.32      3.69 o 
   1   2  13     1933.90     1876.19     34.49 o 
   2   2  13     1065.35      982.73     20.25 o 
   3   2  13      327.14      338.87      4.26 o 
   4   2  13       64.78       73.18      2.32 o 
   5   2  13      121.15      128.30      2.28 o 
   6   2  13      183.60      182.31      3.31 o 
   7   2  13      288.56      262.27      5.21 o 
   8   2  13       61.88       62.40      2.71 o 
   9   2  13      165.95      190.79      5.31 o 
  10   2  13        0.54       -0.01      2.27 o 
  11   2  13       21.28       26.21      2.39 o 
  12   2  13       48.42       42.77      4.68 o 
 -12   3  13        2.69        6.86      2.89 o 
 -11   3  13        0.09        0.29      2.37 o 
 -10   3  13        1.45        2.58      3.00 o 
  -9   3  13        0.06        0.43      2.63 o 
  -8   3  13        0.95        3.23      3.63 o 
  -7   3  13       10.54        4.72      2.65 o 
  -6   3  13       61.14       60.73      3.33 o 
  -5   3  13       35.71       45.95      2.84 o 
  -4   3  13       16.14       14.01      2.04 o 
  -3   3  13        5.67        6.45      2.20 o 
  -2   3  13        1.65        1.71      2.35 o 
  -1   3  13        0.06        2.76      1.93 o 
   0   3  13       25.42       21.82      2.03 o 
   1   3  13      335.11      358.48      5.92 o 
   2   3  13        6.14        4.70      1.64 o 
   3   3  13       19.88       20.39      2.05 o 
   4   3  13       77.19       78.42      2.58 o 
   5   3  13       74.47       79.79      3.09 o 
   6   3  13        3.50        8.91      2.62 o 
   7   3  13        3.35        4.22      2.54 o 
   8   3  13       82.50       92.17      3.44 o 
   9   3  13       90.53       94.95      3.22 o 
  10   3  13        8.78       10.25      1.97 o 
  11   3  13        0.24        0.56      1.84 o 
 -10   4  13        6.88        8.20      2.09 o 
  -9   4  13       12.28       15.24      2.74 o 
  -8   4  13        0.81        1.54      2.38 o 
  -7   4  13       82.16       72.13      3.54 o 
  -6   4  13       65.39       67.63      3.05 o 
  -5   4  13        1.48        2.21      3.41 o 
  -4   4  13        0.81        2.96      3.28 o 
  -3   4  13       74.62       74.65      4.38 o 
  -2   4  13        0.64        2.60      5.00 o 
  -1   4  13        4.42        7.47      5.19 o 
   0   4  13       34.62       31.78      3.78 o 
   1   4  13        1.25        2.77      2.45 o 
   2   4  13       39.49       36.84      2.53 o 
   3   4  13        2.95        4.34      2.11 o 
   4   4  13       76.37       87.33      3.76 o 
   5   4  13        3.87        3.24      2.94 o 
   6   4  13       46.75       47.08      3.48 o 
   7   4  13       32.34       29.39      3.12 o 
   8   4  13       69.01       68.97      3.11 o 
   9   4  13        7.44        4.32      1.98 o 
  -6   5  13        1.42        2.98      1.91 o 
  -5   5  13        1.70        0.66      1.80 o 
  -4   5  13       71.83       83.55      4.76 o 
  -3   5  13        7.17        4.96      2.65 o 
  -2   5  13        1.56        1.16      3.56 o 
  -1   5  13       30.73       33.81      4.22 o 
   0   5  13       15.47       20.57      5.19 o 
   1   5  13        4.49        2.35      4.27 o 
   2   5  13        0.45        1.67      2.68 o 
   3   5  13        0.52        0.94      3.13 o 
   4   5  13       52.29       51.92      2.91 o 
   5   5  13        4.84        7.22      2.25 o 
   6   5  13        9.36       12.95      2.42 o 
 -13   0  14        0.14        1.99      2.75 o 
 -12   0  14       28.66       23.76      7.07 o 
 -11   0  14       18.72       17.44      8.95 o 
 -10   0  14      816.58      828.13      9.39 o 
  -9   0  14     2308.54     2267.98     93.77 o 
  -8   0  14       23.44       16.33      3.18 o 
  -7   0  14        0.86        2.31      2.58 o 
  -6   0  14        2.90        2.24      2.50 o 
  -5   0  14      978.12     1012.04     29.44 o 
  -4   0  14     1984.51     2164.91     29.74 o 
  -3   0  14     1066.25     1226.16     32.06 o 
  -2   0  14      137.19      174.60      7.79 o 
  -1   0  14        0.03        2.29      2.51 o 
   0   0  14        0.07        2.84      2.39 o 
   1   0  14     1497.80     1594.42     21.76 o 
   2   0  14       55.91       81.00      5.25 o 
   3   0  14     1275.72     1314.26     21.66 o 
   4   0  14      334.11      355.36     12.74 o 
   5   0  14       31.19       28.70      3.93 o 
   6   0  14       13.23       17.46      3.09 o 
   7   0  14       29.24       31.82      3.57 o 
   8   0  14      369.04      371.77      7.03 o 
   9   0  14       47.04       49.79      3.13 o 
  10   0  14       51.17       58.08      4.07 o 
  11   0  14        6.18        5.45      2.83 o 
  12   0  14        6.04        7.57      2.41 o 
  13   0  14       28.05       34.70      4.13 o 
 -13   1  14        3.61        7.66      2.61 o 
 -12   1  14        0.47        2.23      3.27 o 
 -11   1  14       38.58       35.25      8.58 o 
 -10   1  14      229.46      203.73      5.39 o 
  -9   1  14       28.47       26.27      3.43 o 
  -8   1  14       28.16       22.85      2.58 o 
  -7   1  14       98.45       90.84      2.90 o 
  -6   1  14      277.81      255.76      5.40 o 
  -5   1  14       12.62       15.65      2.43 o 
  -4   1  14        3.01        2.89      4.05 o 
  -3   1  14     1858.80     1908.28     21.82 o 
  -2   1  14       63.18       49.33      3.29 o 
  -1   1  14       58.11       49.85      2.91 o 
   0   1  14       17.77       12.89      2.44 o 
   1   1  14       23.76       32.03      2.63 o 
   2   1  14        0.08        1.95      2.73 o 
   3   1  14        0.40        0.83      2.65 o 
   4   1  14        0.20        0.11      2.94 o 
   5   1  14      147.81      159.86      2.69 o 
   6   1  14        1.08        1.31      1.86 o 
   7   1  14      728.74      744.72      8.97 o 
   8   1  14       66.29       66.27      3.34 o 
   9   1  14       28.31       28.25      2.73 o 
  10   1  14        0.36        1.29      2.28 o 
  11   1  14        0.04        0.41      2.28 o 
  12   1  14        0.58       -1.34      2.12 o 
  13   1  14       33.19       36.07      2.81 o 
 -13   2  14        0.32       -1.06      1.96 o 
 -12   2  14        0.13        2.24      4.19 o 
 -11   2  14       20.40       23.22      8.41 o 
 -10   2  14       40.62       49.50      3.62 o 
  -9   2  14        0.40        1.90      2.98 o 
  -8   2  14       81.20       87.10      4.09 o 
  -7   2  14       12.23       12.15      2.76 o 
  -6   2  14      156.63      155.75      4.30 o 
  -5   2  14        0.01        1.19      1.54 o 
  -4   2  14       64.02       77.67      2.36 o 
  -3   2  14       19.48       24.85      2.08 o 
  -2   2  14       85.81       78.05      3.45 o 
  -1   2  14      154.95      137.27      4.73 o 
   0   2  14        8.61        4.57      3.24 o 
   1   2  14       12.94       10.43      3.23 o 
   2   2  14       29.68       38.43      2.52 o 
   3   2  14      485.19      504.94      4.38 o 
   4   2  14       13.47       15.28      1.85 o 
   5   2  14      150.46      143.36      2.30 o 
   6   2  14       24.20       21.86      1.78 o 
   7   2  14       14.60       13.75      2.10 o 
   8   2  14      337.54      357.48     10.26 o 
   9   2  14       10.21       11.79      2.28 o 
  10   2  14        0.40        0.10      2.23 o 
  11   2  14        5.40        8.47      2.31 o 
  12   2  14        8.87        6.57      2.25 o 
 -11   3  14        5.12        3.83      2.42 o 
 -10   3  14       18.55       18.89      3.06 o 
  -9   3  14        3.10        3.38      3.30 o 
  -8   3  14       52.86       65.12      5.56 o 
  -7   3  14        0.00       -0.24      2.65 o 
  -6   3  14        1.71       -0.05      2.20 o 
  -5   3  14      365.24      355.02      7.31 o 
  -4   3  14       18.26       20.14      2.18 o 
  -3   3  14      162.75      151.89      3.19 o 
  -2   3  14      219.19      212.42      4.37 o 
  -1   3  14      166.49      143.38      4.42 o 
   0   3  14        0.08        1.27      1.85 o 
   1   3  14      126.47      135.97      2.77 o 
   2   3  14      248.51      222.52      4.15 o 
   3   3  14        7.80        5.78      1.96 o 
   4   3  14        5.24        4.57      1.99 o 
   5   3  14        0.54        2.03      2.16 o 
   6   3  14       14.69       14.28      2.36 o 
   7   3  14        4.21        6.23      2.53 o 
   8   3  14       70.99       64.44      3.09 o 
   9   3  14       43.63       35.74      2.50 o 
  10   3  14        2.09        1.84      1.79 o 
  11   3  14        2.26        2.54      1.66 o 
  -9   4  14       26.15       28.07      2.91 o 
  -8   4  14        5.08        4.99      2.29 o 
  -7   4  14        4.43        5.72      2.63 o 
  -6   4  14       48.26       53.25      2.77 o 
  -5   4  14       52.18       51.25      4.02 o 
  -4   4  14        9.82       16.84      3.65 o 
  -3   4  14        4.09        3.31      3.69 o 
  -2   4  14       67.84       67.84      7.02 o 
  -1   4  14       34.83       33.27      6.01 o 
   0   4  14       33.84       27.07      2.80 o 
   1   4  14       22.68       27.18      2.80 o 
   2   4  14       32.34       27.17      2.38 o 
   3   4  14       65.55       58.22      2.66 o 
   4   4  14        0.01        1.05      2.88 o 
   5   4  14        6.49        8.14      3.93 o 
   6   4  14        1.37        1.30      2.43 o 
   7   4  14       34.69       34.19      2.94 o 
   8   4  14       21.35       17.55      2.44 o 
   9   4  14        3.06        1.93      2.23 o 
  -6   5  14        9.90       12.04      2.41 o 
  -5   5  14        3.49        1.21      2.03 o 
  -4   5  14        0.21       -0.08      2.25 o 
  -3   5  14        0.30        2.77      2.62 o 
  -2   5  14        3.79        5.31      3.43 o 
  -1   5  14        1.14        0.00      3.35 o 
   0   5  14        2.87        3.05      3.39 o 
   1   5  14       16.84       16.69      4.74 o 
   2   5  14        2.82        0.25      2.34 o 
   3   5  14        5.60        6.07      2.30 o 
   4   5  14        2.41       -1.10      2.18 o 
   5   5  14        2.69        3.50      2.04 o 
   6   5  14        2.44        4.79      3.05 o 
 -13   1  15        0.31        1.96      2.85 o 
 -12   1  15        1.62       -0.33      2.97 o 
 -11   1  15       77.46       74.91     17.68 o 
 -10   1  15       40.70       45.01      3.73 o 
  -9   1  15       13.42        8.18      3.24 o 
  -8   1  15        7.26        7.97      2.57 o 
  -7   1  15      362.32      328.92      5.12 o 
  -6   1  15      220.19      215.88      5.24 o 
  -5   1  15      126.01      143.14      5.92 o 
  -4   1  15      158.63      204.14      7.50 o 
  -3   1  15      226.78      265.84      8.58 o 
  -2   1  15       38.18       49.08      3.20 o 
  -1   1  15      317.55      330.24      5.71 o 
   0   1  15       50.72       48.80      2.83 o 
   1   1  15      205.97      224.40      4.32 o 
   2   1  15      493.08      512.00      7.24 o 
   3   1  15      502.25      490.26      6.91 o 
   4   1  15      267.77      305.87      5.25 o 
   5   1  15      228.54      203.60      2.80 o 
   6   1  15        0.34        1.29      1.73 o 
   7   1  15      124.88      112.47      2.93 o 
   8   1  15       62.43       71.60      2.94 o 
   9   1  15       57.72       55.12      2.70 o 
  10   1  15       47.32       49.52      3.14 o 
  11   1  15        6.59        6.26      2.38 o 
  12   1  15       52.32       57.36      2.57 o 
  13   1  15        2.73        3.01      2.04 o 
 -12   2  15        2.91        0.23      2.76 o 
 -11   2  15        6.64        3.32      3.08 o 
 -10   2  15        9.04        9.33      2.82 o 
  -9   2  15      207.04      201.84      5.16 o 
  -8   2  15      167.11      178.47      5.82 o 
  -7   2  15       98.37       87.23      3.75 o 
  -6   2  15      362.63      340.69      4.47 o 
  -5   2  15       36.13       32.42      1.95 o 
  -4   2  15       96.58       83.42      2.55 o 
  -3   2  15      142.50      127.90      2.84 o 
  -2   2  15        1.77        1.90      1.66 o 
  -1   2  15       13.19       15.36      2.06 o 
   0   2  15        9.55       12.90      1.96 o 
   1   2  15      244.40      266.17      4.30 o 
   2   2  15        8.70       10.16      1.82 o 
   3   2  15        7.57        9.95      1.93 o 
   4   2  15        4.41        3.76      1.77 o 
   5   2  15       19.23       17.89      1.92 o 
   6   2  15      404.98      411.36      4.74 o 
   7   2  15       31.11       30.66      2.24 o 
   8   2  15       16.49       14.45      2.03 o 
   9   2  15        2.14        1.58      2.38 o 
  10   2  15       13.25       12.12      2.66 o 
  11   2  15        1.10        0.68      2.03 o 
  12   2  15        3.89        5.92      3.26 o 
 -11   3  15       20.17       17.26      2.47 o 
 -10   3  15        4.95        3.03      2.79 o 
  -9   3  15       54.86       62.52      4.20 o 
  -8   3  15      165.31      164.29      5.50 o 
  -7   3  15        9.32        9.10      2.77 o 
  -6   3  15        0.06       -0.17      2.19 o 
  -5   3  15       13.56       10.34      2.37 o 
  -4   3  15      171.83      168.78      5.39 o 
  -3   3  15       52.24       49.76      2.44 o 
  -2   3  15      212.58      205.81      6.54 o 
  -1   3  15      101.23       94.63      3.19 o 
   0   3  15       38.81       37.12      2.37 o 
   1   3  15       25.90       25.80      2.02 o 
   2   3  15       69.25       67.13      2.76 o 
   3   3  15        5.35        3.40      2.01 o 
   4   3  15       40.84       40.98      2.53 o 
   5   3  15       91.91       97.15      3.10 o 
   6   3  15      101.11      115.28      3.31 o 
   7   3  15        1.83        2.47      2.46 o 
   8   3  15        0.06        0.55      2.31 o 
   9   3  15        4.81        7.22      2.19 o 
  10   3  15        0.48       -0.88      1.97 o 
  11   3  15        0.57        0.77      2.49 o 
  -9   4  15       13.62       11.84      2.64 o 
  -8   4  15       36.28       36.30      3.25 o 
  -7   4  15       12.97       16.34      2.62 o 
  -6   4  15        0.05        1.88      2.23 o 
  -5   4  15       54.95       56.93      3.90 o 
  -4   4  15      156.31      158.47      4.29 o 
  -3   4  15       34.13       27.14      3.02 o 
  -2   4  15       85.57       78.89      5.05 o 
  -1   4  15       42.21       44.20      6.71 o 
   0   4  15      150.55      148.79      5.86 o 
   1   4  15       80.27       90.37      3.41 o 
   2   4  15        2.91        3.89      2.16 o 
   3   4  15       14.79       17.86      2.65 o 
   4   4  15        5.83        7.44      2.98 o 
   5   4  15       43.76       47.59      3.76 o 
   6   4  15        8.13        9.90      2.96 o 
   7   4  15        0.89        0.98      3.22 o 
   8   4  15        7.36       12.56      2.97 o 
   9   4  15       17.04       21.42      2.35 o 
  -6   5  15       14.68       14.64      3.15 o 
  -5   5  15        0.89        0.27      1.89 o 
  -4   5  15       15.08       17.64      3.10 o 
  -3   5  15        3.84        2.41      3.13 o 
  -2   5  15        1.22        3.09      3.20 o 
  -1   5  15        5.06        3.94      3.29 o 
   0   5  15        8.08        9.40      3.54 o 
   1   5  15        4.07        3.58      3.32 o 
   2   5  15        0.14        1.29      2.23 o 
   3   5  15        0.15       -0.34      2.78 o 
   4   5  15        3.62        1.80      2.67 o 
   5   5  15        0.93        1.03      2.41 o 
 -13   0  16        7.24        6.66      4.62 o 
 -12   0  16        0.49        1.62      4.84 o 
 -11   0  16       90.29       74.98     27.76 o 
 -10   0  16      449.22      414.53      8.74 o 
  -9   0  16       27.90       25.59      3.78 o 
  -8   0  16      333.14      330.22      7.42 o 
  -7   0  16      124.28      112.80      4.72 o 
  -6   0  16       47.80       50.48      3.48 o 
  -5   0  16       23.11       20.33      2.75 o 
  -4   0  16     1781.04     1833.29     39.97 o 
  -3   0  16     1327.24     1467.16     25.08 o 
  -2   0  16      284.23      336.23     10.28 o 
  -1   0  16     1988.75     2181.26     27.48 o 
   0   0  16      278.86      317.74      7.64 o 
   1   0  16       29.17       44.72      3.39 o 
   2   0  16     1298.72     1568.63     47.91 o 
   3   0  16       49.31       43.62      7.43 o 
   4   0  16     1536.86     1552.20     27.29 o 
   5   0  16      532.49      571.71      7.30 o 
   6   0  16        4.83        3.18      2.79 o 
   7   0  16        0.65        2.45      2.82 o 
   8   0  16      143.63      150.14      5.26 o 
   9   0  16       52.27       58.66      4.00 o 
  10   0  16       60.74       76.13      5.75 o 
  11   0  16        0.01       -0.50      3.09 o 
  12   0  16       12.52       15.26      2.65 o 
  13   0  16       13.09       12.68      3.46 o 
 -13   1  16       18.90       19.02      2.62 o 
 -12   1  16        0.19        0.64      2.92 o 
 -11   1  16        3.10        2.42      2.76 o 
 -10   1  16      237.53      232.61      5.68 o 
  -9   1  16        0.43        2.14      3.13 o 
  -8   1  16       92.98       93.46      3.63 o 
  -7   1  16       21.24       22.21      2.52 o 
  -6   1  16       95.62       96.48      2.61 o 
  -5   1  16       84.56       68.88      2.29 o 
  -4   1  16      107.10      130.57      3.13 o 
  -3   1  16       47.75       52.81      4.76 o 
  -2   1  16      475.18      494.99      8.52 o 
  -1   1  16       66.50       69.68      3.28 o 
   0   1  16       89.15      127.38      3.75 o 
   1   1  16       66.03       66.23      3.16 o 
   2   1  16       88.78       90.01      3.86 o 
   3   1  16      423.27      462.78      9.17 o 
   4   1  16        0.25        2.33      1.56 o 
   5   1  16        5.32        5.67      1.73 o 
   6   1  16      101.97       96.67      2.46 o 
   7   1  16        1.85       -0.62      2.14 o 
   8   1  16       23.84       26.20      2.51 o 
   9   1  16       26.71       28.20      2.89 o 
  10   1  16        2.91        2.98      2.76 o 
  11   1  16       10.96       14.05      3.32 o 
  12   1  16        1.86        1.87      2.48 o 
  13   1  16        0.08        3.10      3.31 o 
 -12   2  16        7.04        2.48      2.73 o 
 -11   2  16        2.29       -0.89      3.05 o 
 -10   2  16        0.24        0.84      2.83 o 
  -9   2  16       13.63        8.87      2.99 o 
  -8   2  16       40.18       31.22      3.29 o 
  -7   2  16       53.19       49.79      2.95 o 
  -6   2  16        0.86        3.34      2.09 o 
  -5   2  16        3.24        2.33      1.74 o 
  -4   2  16       17.25       12.73      1.74 o 
  -3   2  16      125.62      145.12      2.72 o 
  -2   2  16      605.51      531.14      5.11 o 
  -1   2  16       10.41       13.04      1.66 o 
   0   2  16       10.18       10.63      1.60 o 
   1   2  16      482.00      479.81      3.90 o 
   2   2  16      133.22      133.91      3.34 o 
   3   2  16       46.34       39.73      1.98 o 
   4   2  16       62.65       53.22      2.17 o 
   5   2  16       33.72       33.93      2.08 o 
   6   2  16      207.04      225.29      5.25 o 
   7   2  16      199.86      206.24      5.09 o 
   8   2  16      117.65      113.91      3.15 o 
   9   2  16        4.04        4.33      2.27 o 
  10   2  16       24.68       22.95      2.67 o 
  11   2  16        7.58        7.19      2.68 o 
  12   2  16       17.53       16.88      2.41 o 
 -11   3  16        0.07       -1.07      1.91 o 
 -10   3  16        2.37        1.94      2.65 o 
  -9   3  16       17.34       23.97      3.23 o 
  -8   3  16       16.68       20.92      3.60 o 
  -7   3  16      306.61      310.99      7.05 o 
  -6   3  16       25.17       34.21      3.08 o 
  -5   3  16      266.47      275.56      6.03 o 
  -4   3  16      109.29      105.73      4.71 o 
  -3   3  16      116.24      110.36      3.17 o 
  -2   3  16      323.78      329.06      7.56 o 
  -1   3  16      127.08      121.25      3.46 o 
   0   3  16      143.40      119.61      3.60 o 
   1   3  16      109.63      123.03      3.09 o 
   2   3  16       35.08       29.36      2.50 o 
   3   3  16       95.13      102.77      4.12 o 
   4   3  16       11.40       13.39      2.71 o 
   5   3  16       64.93       60.88      2.61 o 
   6   3  16       12.18       15.26      2.37 o 
   7   3  16        9.84       10.77      2.54 o 
   8   3  16       92.96       99.05      4.78 o 
   9   3  16       11.92        7.70      2.08 o 
  10   3  16        2.14        0.33      2.59 o 
  -9   4  16        5.12        6.72      2.28 o 
  -8   4  16        4.69        6.93      2.53 o 
  -7   4  16        8.07       10.80      2.45 o 
  -6   4  16        1.27        2.78      2.10 o 
  -5   4  16       48.38       54.58      3.83 o 
  -4   4  16       22.67       27.55      3.04 o 
  -3   4  16       27.24       22.04      3.07 o 
  -2   4  16       23.73       13.77      4.09 o 
  -1   4  16       13.38       12.05      4.11 o 
   0   4  16        4.43        5.23      2.88 o 
   1   4  16        8.69        8.65      3.00 o 
   2   4  16       24.87       27.90      2.64 o 
   3   4  16       13.50       17.06      2.64 o 
   4   4  16        9.99        9.47      2.70 o 
   5   4  16        0.01        1.31      3.03 o 
   6   4  16        2.25        4.07      2.81 o 
   7   4  16       13.78       10.54      3.17 o 
   8   4  16       17.62       17.15      2.93 o 
   9   4  16        8.35        9.91      3.18 o 
  -5   5  16        0.01        0.62      2.19 o 
  -4   5  16        2.00        1.43      2.76 o 
  -3   5  16        0.30        0.60      3.03 o 
  -2   5  16        8.42        4.34      2.99 o 
  -1   5  16        1.10        0.52      3.18 o 
   0   5  16        4.22        3.36      3.18 o 
   1   5  16       10.12       16.84      3.28 o 
   2   5  16        0.54        0.44      2.09 o 
   3   5  16        0.38        0.86      2.68 o 
   4   5  16        0.10        2.47      2.54 o 
   5   5  16        1.25        1.40      2.82 o 
 -13   1  17        0.09       -0.53      2.09 o 
 -12   1  17        0.27       -0.59      2.78 o 
 -11   1  17       23.13       21.31      3.22 o 
 -10   1  17      220.41      214.81      5.39 o 
  -9   1  17        5.76        8.57      3.29 o 
  -8   1  17      288.86      289.13      5.27 o 
  -7   1  17       14.16       19.04      2.63 o 
  -6   1  17      181.38      217.29      4.45 o 
  -5   1  17       38.72       36.22      1.90 o 
  -4   1  17      164.67      184.14      3.76 o 
  -3   1  17       67.99       72.58      2.89 o 
  -2   1  17        8.55        3.50      2.70 o 
  -1   1  17      149.07      171.19      4.27 o 
   0   1  17      311.98      292.90      5.54 o 
   1   1  17       17.83       21.10      2.66 o 
   2   1  17       47.42       51.56      2.04 o 
   3   1  17      158.58      187.05      3.37 o 
   4   1  17       31.02       30.20      1.78 o 
   5   1  17      153.55      142.15      3.03 o 
   6   1  17      153.77      159.91      3.23 o 
   7   1  17       24.97       26.26      4.98 o 
   8   1  17      478.42      484.14      8.26 o 
   9   1  17       15.96       16.93      3.22 o 
  10   1  17       68.42       71.32      3.48 o 
  11   1  17       20.36       22.13      3.30 o 
  12   1  17       25.15       21.28      2.28 o 
 -12   2  17        0.44        1.56      2.41 o 
 -11   2  17        0.11        1.67      2.99 o 
 -10   2  17        0.37       -0.07      2.70 o 
  -9   2  17        2.93        4.85      2.95 o 
  -8   2  17       11.35        6.40      3.08 o 
  -7   2  17       45.52       34.25      2.68 o 
  -6   2  17      404.03      415.52      5.19 o 
  -5   2  17       95.33      104.76      3.21 o 
  -4   2  17       14.33       14.58      2.11 o 
  -3   2  17        5.21        2.06      1.70 o 
  -2   2  17       24.77       37.78      1.97 o 
  -1   2  17      653.44      628.84      5.11 o 
   0   2  17      255.36      259.79      3.71 o 
   1   2  17      199.52      184.25      3.71 o 
   2   2  17        4.72        3.33      1.54 o 
   3   2  17       78.18       71.71      2.08 o 
   4   2  17       39.13       38.27      2.22 o 
   5   2  17       94.64       95.94      2.58 o 
   6   2  17        7.17        8.12      2.26 o 
   7   2  17      118.22      134.16      3.59 o 
   8   2  17        3.80        3.65      2.44 o 
   9   2  17       28.27       25.81      3.22 o 
  10   2  17        0.23        0.12      3.01 o 
  11   2  17        0.43        0.33      2.36 o 
  12   2  17        1.50        1.96      2.52 o 
 -11   3  17        0.07       -0.17      3.06 o 
 -10   3  17        1.60        1.19      2.55 o 
  -9   3  17       11.06       12.05      2.43 o 
  -8   3  17        2.33        2.97      2.49 o 
  -7   3  17        3.47        2.12      2.63 o 
  -6   3  17       10.54       11.75      2.64 o 
  -5   3  17        0.55        3.30      2.29 o 
  -4   3  17      370.83      370.88      6.11 o 
  -3   3  17        1.04        0.78      2.33 o 
  -2   3  17       38.22       35.67      2.56 o 
  -1   3  17      144.81      148.83      5.06 o 
   0   3  17       12.30        7.51      2.68 o 
   1   3  17       38.01       29.19      3.00 o 
   2   3  17       25.45       25.11      2.70 o 
   3   3  17      184.05      177.32      4.92 o 
   4   3  17       29.49       25.62      2.62 o 
   5   3  17        0.13        0.90      2.34 o 
   6   3  17       17.48       17.96      2.40 o 
   7   3  17        4.84        2.39      2.87 o 
   8   3  17        0.14       -0.74      2.59 o 
   9   3  17        0.27        0.48      2.17 o 
  10   3  17       25.25       26.02      2.67 o 
  -9   4  17        2.48        1.22      2.75 o 
  -8   4  17        0.40        1.53      2.22 o 
  -7   4  17        0.80        2.07      2.21 o 
  -6   4  17        7.44        9.63      2.35 o 
  -5   4  17       70.61       79.03      6.21 o 
  -4   4  17        2.12        0.46      2.51 o 
  -3   4  17        0.03        1.47      2.69 o 
  -2   4  17        2.86        2.12      3.80 o 
  -1   4  17       52.53       43.02      4.67 o 
   0   4  17       39.14       34.85      3.08 o 
   1   4  17        4.58        2.90      2.68 o 
   2   4  17       12.99        8.70      2.63 o 
   3   4  17        0.03       -0.76      2.18 o 
   4   4  17       13.62       13.16      2.63 o 
   5   4  17       24.48       28.49      3.22 o 
   6   4  17        0.44        1.21      2.59 o 
   7   4  17       10.25        9.68      2.88 o 
   8   4  17       16.45       15.66      2.58 o 
  -5   5  17        9.06        6.74      3.43 o 
  -4   5  17        1.87       -0.09      2.40 o 
  -3   5  17       17.07       16.83      3.18 o 
  -2   5  17       18.48       17.09      3.02 o 
  -1   5  17        6.53        9.94      3.38 o 
   0   5  17       15.18       22.80      3.24 o 
   1   5  17        0.49        1.74      2.79 o 
   2   5  17        8.39       10.53      2.08 o 
   3   5  17       22.37       25.38      2.92 o 
   4   5  17        2.73        4.49      2.42 o 
 -13   0  18       43.31       50.44     26.14 o 
 -12   0  18        0.92       -2.85      9.25 o 
 -11   0  18        7.14        6.95      5.05 o 
 -10   0  18       18.18       17.37      3.25 o 
  -9   0  18       58.70       47.20      3.70 o 
  -8   0  18      470.28      481.85     26.41 o 
  -7   0  18      409.25      448.15      9.29 o 
  -6   0  18       80.32       71.88      3.85 o 
  -5   0  18      267.13      286.41      5.36 o 
  -4   0  18      462.49      466.59      7.89 o 
  -3   0  18        5.79        5.95      2.49 o 
  -2   0  18      312.11      357.35     10.86 o 
  -1   0  18      330.37      336.08      8.72 o 
   0   0  18       80.33       55.91      4.57 o 
   1   0  18      301.88      386.96     13.89 o 
   2   0  18      644.32      575.23      9.98 o 
   3   0  18      160.15      170.99      3.52 o 
   4   0  18        6.01        4.26      1.90 o 
   5   0  18        2.21        5.72      2.38 o 
   6   0  18       17.67       15.94      3.23 o 
   7   0  18       20.41       24.46      3.45 o 
   8   0  18       41.22       56.86      4.11 o 
   9   0  18        7.39        7.68      2.75 o 
  10   0  18      283.01      279.75      8.79 o 
  11   0  18       18.73       23.21      3.17 o 
  12   0  18        0.72        3.00      4.06 o 
 -13   1  18        1.39        1.60      1.99 o 
 -12   1  18        7.37        4.55      4.02 o 
 -11   1  18        9.67       10.49      2.40 o 
 -10   1  18        1.63        5.12      2.98 o 
  -9   1  18       34.33       36.82      3.76 o 
  -8   1  18      146.72      164.07      4.22 o 
  -7   1  18        0.40        0.48      2.21 o 
  -6   1  18        5.89        8.83      1.95 o 
  -5   1  18       34.64       45.95      2.01 o 
  -4   1  18        4.19        4.56      1.94 o 
  -3   1  18      186.13      237.87      3.57 o 
  -2   1  18      223.90      211.06      3.87 o 
  -1   1  18       20.83       16.29      1.74 o 
   0   1  18       50.47       45.98      1.76 o 
   1   1  18        7.41        5.70      1.58 o 
   2   1  18      134.34      148.83      2.31 o 
   3   1  18        2.98        4.96      1.36 o 
   4   1  18       13.02       10.96      1.79 o 
   5   1  18       60.27       51.22      2.41 o 
   6   1  18        0.01       -0.22      2.36 o 
   7   1  18        6.93        5.78      2.57 o 
   8   1  18        2.02        1.59      3.14 o 
   9   1  18      118.08      134.07      4.48 o 
  10   1  18        3.40        4.35      2.59 o 
  11   1  18       10.79        6.30      2.43 o 
  12   1  18        0.16        0.95      1.83 o 
 -12   2  18        7.59        6.26      2.24 o 
 -11   2  18        0.20        0.10      3.60 o 
 -10   2  18        8.68        9.49      2.69 o 
  -9   2  18        3.23        4.57      2.86 o 
  -8   2  18        6.62        4.35      3.07 o 
  -7   2  18       15.23       16.24      2.55 o 
  -6   2  18       10.43        9.80      2.38 o 
  -5   2  18      132.42      133.15      3.11 o 
  -4   2  18       65.60       60.43      2.78 o 
  -3   2  18      178.64      190.45      3.17 o 
  -2   2  18      252.55      247.53      3.38 o 
  -1   2  18       26.61       22.41      1.86 o 
   0   2  18      439.89      436.72      5.51 o 
   1   2  18        5.78        7.90      1.63 o 
   2   2  18      228.24      227.27      4.39 o 
   3   2  18        1.50        1.24      1.61 o 
   4   2  18        1.86        2.39      2.01 o 
   5   2  18       35.96       30.76      2.23 o 
   6   2  18       24.57       26.45      2.52 o 
   7   2  18        3.58        2.69      2.21 o 
   8   2  18       62.03       57.10      3.13 o 
   9   2  18       10.43        9.41      3.53 o 
  10   2  18       16.59       15.24      3.20 o 
  11   2  18        1.46        3.41      2.00 o 
 -10   3  18       16.82       18.94      2.52 o 
  -9   3  18        6.86        6.04      2.25 o 
  -8   3  18        6.37        7.82      2.55 o 
  -7   3  18       75.64       87.76      3.58 o 
  -6   3  18       69.91       63.52      3.48 o 
  -5   3  18       14.16       11.47      2.95 o 
  -4   3  18        3.31        4.15      2.40 o 
  -3   3  18        0.42        0.20      2.45 o 
  -2   3  18      148.39      133.46      3.42 o 
  -1   3  18      313.89      326.82      6.83 o 
   0   3  18      147.08      150.13      4.28 o 
   1   3  18       54.23       49.00      3.21 o 
   2   3  18       46.50       45.94      2.74 o 
   3   3  18        1.32        2.46      2.31 o 
   4   3  18       16.69       12.21      2.85 o 
   5   3  18        0.02       -0.52      2.33 o 
   6   3  18       25.67       28.80      2.50 o 
   7   3  18        2.39        1.11      2.83 o 
   8   3  18        4.78        4.85      2.57 o 
   9   3  18        1.32        0.78      2.04 o 
  10   3  18        3.99        4.10      3.23 o 
  -8   4  18       11.69       10.67      3.93 o 
  -7   4  18       23.00       14.16      3.09 o 
  -6   4  18        1.11       -0.18      2.69 o 
  -5   4  18        0.06        0.52      2.83 o 
  -4   4  18       24.42       27.20      2.79 o 
  -3   4  18       58.66       61.37      4.00 o 
  -2   4  18        5.71        3.57      3.90 o 
  -1   4  18        7.98        6.55      4.03 o 
   0   4  18       80.16       87.42      3.59 o 
   1   4  18       15.43       21.53      2.86 o 
   2   4  18        8.75        6.87      2.52 o 
   3   4  18       18.32       24.30      2.30 o 
   4   4  18       10.71       10.55      2.47 o 
   5   4  18       10.46        9.29      2.87 o 
   6   4  18        0.12        1.06      2.46 o 
   7   4  18        3.23        2.82      2.81 o 
   8   4  18        0.02       -0.91      2.15 o 
  -4   5  18       21.71       23.31      2.59 o 
  -3   5  18       11.88        9.04      2.61 o 
  -2   5  18        7.80        7.91      2.68 o 
  -1   5  18       45.37       54.30      3.48 o 
   0   5  18        0.41        1.26      2.78 o 
   1   5  18        0.20        0.09      2.69 o 
   2   5  18        3.49        2.99      2.38 o 
   3   5  18        2.40        0.01      3.81 o 
 -12   1  19        0.08       -0.84      2.44 o 
 -11   1  19       42.42       46.69      6.71 o 
 -10   1  19       27.60       20.27      3.08 o 
  -9   1  19       40.22       36.47      3.53 o 
  -8   1  19       17.56       16.39      2.72 o 
  -7   1  19      110.68      113.01      3.97 o 
  -6   1  19        8.62       16.19      2.16 o 
  -5   1  19        0.57        2.96      1.67 o 
  -4   1  19       31.29       36.05      2.35 o 
  -3   1  19        2.45        5.65      1.68 o 
  -2   1  19       46.01       42.28      2.02 o 
  -1   1  19      271.68      267.74      3.21 o 
   0   1  19      262.69      262.35      3.19 o 
   1   1  19       23.18       24.50      1.80 o 
   2   1  19       55.89       64.37      1.89 o 
   3   1  19      114.42       96.65      1.98 o 
   4   1  19      122.00      117.18      2.41 o 
   5   1  19       25.66       18.83      2.10 o 
   6   1  19       79.31       74.93      2.76 o 
   7   1  19       25.56       24.76      2.80 o 
   8   1  19        4.14        5.35      3.01 o 
   9   1  19        0.93        0.95      2.24 o 
  10   1  19       10.09       11.57      2.41 o 
  11   1  19        6.78       10.45      2.40 o 
  12   1  19        3.16        2.42      3.61 o 
 -12   2  19        0.03       -0.40      2.96 o 
 -11   2  19        0.38       -0.38      3.69 o 
 -10   2  19        0.71        1.82      2.63 o 
  -9   2  19       20.41       15.77      2.93 o 
  -8   2  19        2.24        3.49      2.74 o 
  -7   2  19      242.00      218.25      4.46 o 
  -6   2  19      232.78      255.05      4.75 o 
  -5   2  19      125.53      109.91      4.55 o 
  -4   2  19       94.79       90.06      3.75 o 
  -3   2  19      254.87      219.65      4.46 o 
  -2   2  19       16.55       22.62      1.97 o 
  -1   2  19       21.03       14.87      1.91 o 
   0   2  19       86.40       85.16      2.52 o 
   1   2  19       24.62       23.86      1.90 o 
   2   2  19       37.67       40.93      2.02 o 
   3   2  19        0.24       -0.20      1.67 o 
   4   2  19      273.77      258.52      3.68 o 
   5   2  19       45.02       41.09      2.62 o 
   6   2  19        0.05       -1.60      2.50 o 
   7   2  19        5.40        6.06      2.23 o 
   8   2  19       16.20       19.70      2.93 o 
   9   2  19        1.33        6.05      3.40 o 
  10   2  19        3.58        3.50      2.31 o 
  11   2  19        0.82        1.07      1.79 o 
 -10   3  19        0.03       -0.40      2.08 o 
  -9   3  19       15.31       17.99      2.25 o 
  -8   3  19        9.14        6.21      2.34 o 
  -7   3  19        0.10        1.83      2.47 o 
  -6   3  19       26.04       26.44      2.89 o 
  -5   3  19       22.89       17.78      3.01 o 
  -4   3  19       55.72       64.42      3.11 o 
  -3   3  19      181.65      142.97      6.82 o 
  -2   3  19       70.93       72.90      2.90 o 
  -1   3  19       71.85       73.54      3.03 o 
   0   3  19       82.10       74.56      3.55 o 
   1   3  19       37.58       28.87      3.02 o 
   2   3  19       80.80       69.79      2.97 o 
   3   3  19       12.62       12.18      2.85 o 
   4   3  19       79.33       80.52      3.56 o 
   5   3  19       22.38       20.39      2.85 o 
   6   3  19        1.83        3.41      2.19 o 
   7   3  19        3.62        5.08      2.73 o 
   8   3  19        4.06        6.34      2.42 o 
   9   3  19        0.78        0.25      2.24 o 
  10   3  19        3.21        7.47      3.12 o 
  -8   4  19        9.50       13.19      3.20 o 
  -7   4  19        3.96        8.13      3.70 o 
  -6   4  19        0.67        1.13      2.21 o 
  -5   4  19        4.95        2.78      2.89 o 
  -4   4  19       11.57       13.03      2.55 o 
  -3   4  19       89.35       91.06      3.67 o 
  -2   4  19       75.20       66.73      4.77 o 
  -1   4  19       13.70       20.12      4.20 o 
   0   4  19       30.53       26.95      2.85 o 
   1   4  19       25.27       28.16      2.95 o 
   2   4  19        0.03       -0.01      2.41 o 
   3   4  19        2.25        2.17      2.00 o 
   4   4  19        1.51        3.94      2.30 o 
   5   4  19        0.72        0.07      2.57 o 
   6   4  19        7.23        9.23      2.83 o 
   7   4  19        8.46       13.18      2.58 o 
  -3   5  19        5.48        6.97      2.52 o 
  -2   5  19        9.83        8.34      3.48 o 
  -1   5  19        9.14       10.94      2.63 o 
   0   5  19        3.46        4.85      2.63 o 
   1   5  19        0.14       -0.53      2.52 o 
   2   5  19        1.81        2.97      3.79 o 
   3   5  19        0.52        2.86      3.41 o 
 -12   0  20        1.62        1.22      3.49 o 
 -11   0  20        6.17        2.72      4.32 o 
 -10   0  20        0.33        0.35      2.69 o 
  -9   0  20       89.94       90.47      4.01 o 
  -8   0  20      847.34      816.96     13.86 o 
  -7   0  20        0.33        4.68      3.41 o 
  -6   0  20       24.85       32.10      2.79 o 
  -5   0  20      136.23      137.05      3.73 o 
  -4   0  20       65.19       71.39      3.09 o 
  -3   0  20     1218.88     1263.62     12.99 o 
  -2   0  20      847.14      809.53      9.00 o 
  -1   0  20       17.51       18.55      1.89 o 
   0   0  20      183.72      190.07      3.59 o 
   1   0  20      168.11      167.53      3.29 o 
   2   0  20        6.04        4.89      2.07 o 
   3   0  20       30.02       29.41      2.38 o 
   4   0  20       41.18       37.05      2.21 o 
   5   0  20      147.29      153.45      4.05 o 
   6   0  20      193.76      186.47      4.78 o 
   7   0  20      571.74      544.61      9.13 o 
   8   0  20      177.85      199.74      6.21 o 
   9   0  20        2.38        3.80      2.56 o 
  10   0  20       15.62       16.95      2.38 o 
  11   0  20       20.88       31.48      5.22 o 
  12   0  20       33.94       36.61      3.77 o 
 -12   1  20        0.78        2.40      2.23 o 
 -11   1  20        0.13        0.62      2.96 o 
 -10   1  20        0.74        0.66      2.76 o 
  -9   1  20      118.18      124.49      4.60 o 
  -8   1  20      115.66      119.85      3.79 o 
  -7   1  20      202.51      202.31      7.78 o 
  -6   1  20      259.45      257.03      7.93 o 
  -5   1  20      437.91      418.34      6.59 o 
  -4   1  20        7.26       11.52      2.28 o 
  -3   1  20      597.94      542.77      4.74 o 
  -2   1  20       30.43       33.23      1.82 o 
  -1   1  20      192.38      190.20      2.75 o 
   0   1  20       27.73       36.27      1.84 o 
   1   1  20        6.91        6.95      1.58 o 
   2   1  20       74.64       76.73      2.48 o 
   3   1  20       41.25       32.89      1.63 o 
   4   1  20        0.05        1.98      1.65 o 
   5   1  20        0.15        1.44      2.44 o 
   6   1  20       56.92       55.19      2.75 o 
   7   1  20      159.97      144.37      4.71 o 
   8   1  20        8.89       10.41      2.52 o 
   9   1  20      194.63      207.74      3.70 o 
  10   1  20        4.49        4.83      2.12 o 
  11   1  20       15.47       12.93      2.29 o 
 -11   2  20       11.04        6.75      2.61 o 
 -10   2  20        1.30        2.68      2.45 o 
  -9   2  20       11.15        9.42      2.80 o 
  -8   2  20       38.93       51.31      3.57 o 
  -7   2  20        0.31        2.82      2.36 o 
  -6   2  20       74.02       84.49      3.31 o 
  -5   2  20       72.51       71.28      3.99 o 
  -4   2  20       40.72       38.27      2.59 o 
  -3   2  20       57.69       63.43      2.55 o 
  -2   2  20       63.63       61.63      2.45 o 
  -1   2  20        8.15       16.19      2.04 o 
   0   2  20      126.95      115.19      2.86 o 
   1   2  20        1.34        3.35      1.76 o 
   2   2  20      183.06      188.58      3.51 o 
   3   2  20       74.44       75.36      2.47 o 
   4   2  20        2.51        4.20      2.00 o 
   5   2  20       76.86       74.96      2.69 o 
   6   2  20        4.09        5.65      2.23 o 
   7   2  20        0.32        0.57      2.13 o 
   8   2  20        3.70        2.89      2.26 o 
   9   2  20       17.45       19.88      2.24 o 
  10   2  20       13.42       12.52      2.23 o 
 -10   3  20        3.63        3.86      2.74 o 
  -9   3  20        2.66        1.78      1.99 o 
  -8   3  20        4.92        6.22      2.34 o 
  -7   3  20       25.66       34.26      2.78 o 
  -6   3  20       63.42       73.31      4.31 o 
  -5   3  20       59.26       54.55      3.50 o 
  -4   3  20       31.09       30.54      2.80 o 
  -3   3  20      147.10      163.07      4.15 o 
  -2   3  20        6.77        6.37      2.27 o 
  -1   3  20      489.98      479.67      9.57 o 
   0   3  20      209.36      189.21      3.98 o 
   1   3  20        0.03        1.00      2.77 o 
   2   3  20      183.33      173.05      4.19 o 
   3   3  20       37.47       37.09      3.14 o 
   4   3  20      175.86      179.58      4.45 o 
   5   3  20        1.46        2.83      2.57 o 
   6   3  20        2.46        5.24      2.78 o 
   7   3  20        1.43        1.11      3.32 o 
   8   3  20        8.12        7.21      2.91 o 
   9   3  20        0.92        0.25      3.35 o 
  -8   4  20        0.31        1.64      2.70 o 
  -7   4  20        7.74        5.06      3.45 o 
  -6   4  20        2.13        2.80      2.06 o 
  -5   4  20        0.00        2.77      2.69 o 
  -4   4  20       37.94       36.91      2.82 o 
  -3   4  20       19.19       16.46      2.87 o 
  -2   4  20       39.13       36.67      4.13 o 
  -1   4  20       15.78       21.47      3.96 o 
   0   4  20        0.21        0.94      2.47 o 
   1   4  20       12.98       13.04      2.66 o 
   2   4  20        0.97        0.02      2.40 o 
   3   4  20        0.28       -1.01      1.87 o 
   4   4  20       14.92       16.17      2.34 o 
   5   4  20        0.02        0.84      2.37 o 
   6   4  20        3.66        4.82      2.79 o 
   7   4  20        0.00       -0.35      2.17 o 
  -2   5  20        0.10        2.49      3.13 o 
  -1   5  20        5.80        7.86      2.30 o 
   0   5  20        7.17        7.31      2.32 o 
   1   5  20        1.30        2.27      3.34 o 
   2   5  20        1.91        2.86      3.49 o 
 -12   1  21        0.66        0.13      2.03 o 
 -11   1  21        6.36        6.95      2.75 o 
 -10   1  21       27.27       30.01      2.70 o 
  -9   1  21       52.24       73.90      3.79 o 
  -8   1  21      108.08      106.94      3.67 o 
  -7   1  21      140.43      135.25      6.24 o 
  -6   1  21       22.14       24.04      2.33 o 
  -5   1  21       89.38       78.08      2.99 o 
  -4   1  21       61.98       79.19      2.89 o 
  -3   1  21        4.63        6.82      2.19 o 
  -2   1  21      180.16      157.05      2.74 o 
  -1   1  21       50.84       46.93      1.98 o 
   0   1  21      134.45      118.71      2.53 o 
   1   1  21        0.00        0.31      1.54 o 
   2   1  21      127.15      124.38      3.46 o 
   3   1  21       55.53       59.90      2.05 o 
   4   1  21        8.07        8.38      1.75 o 
   5   1  21       76.55       89.63      2.89 o 
   6   1  21        9.23       11.54      2.36 o 
   7   1  21       17.69       16.08      2.74 o 
   8   1  21        1.23        2.08      2.21 o 
   9   1  21        6.70        8.63      2.05 o 
  10   1  21       65.40       65.76      2.68 o 
  11   1  21        9.93       12.22      2.46 o 
 -11   2  21        5.06        6.22      2.20 o 
 -10   2  21        4.94        2.31      2.22 o 
  -9   2  21       40.21       37.86      3.07 o 
  -8   2  21       85.29       75.01      4.30 o 
  -7   2  21        0.74        1.17      2.27 o 
  -6   2  21        4.37        1.19      2.92 o 
  -5   2  21       87.23       76.49      3.24 o 
  -4   2  21      162.86      150.30      5.41 o 
  -3   2  21      184.66      159.86      3.46 o 
  -2   2  21      193.00      167.46      3.48 o 
  -1   2  21        0.00       -0.82      2.21 o 
   0   2  21       37.30       33.44      2.31 o 
   1   2  21      585.42      547.44      6.84 o 
   2   2  21        3.24        4.39      1.87 o 
   3   2  21       10.42       11.85      2.10 o 
   4   2  21       74.30       79.03      2.98 o 
   5   2  21       19.78       21.78      2.22 o 
   6   2  21       12.78       17.65      2.30 o 
   7   2  21        0.97        0.71      1.81 o 
   8   2  21        0.44        0.36      1.65 o 
   9   2  21        3.10        5.60      1.90 o 
  10   2  21        0.00        0.44      1.95 o 
  -9   3  21        0.34        0.01      1.74 o 
  -8   3  21        8.57       15.32      3.02 o 
  -7   3  21       12.18       13.36      3.20 o 
  -6   3  21       26.45       25.47      3.47 o 
  -5   3  21        1.76        3.05      2.67 o 
  -4   3  21       11.57       11.56      2.57 o 
  -3   3  21        5.19        5.54      2.50 o 
  -2   3  21      179.70      175.52      5.59 o 
  -1   3  21        0.18       -1.40      2.27 o 
   0   3  21       33.57       28.63      2.62 o 
   1   3  21       16.50       19.19      2.98 o 
   2   3  21        1.86        4.75      2.28 o 
   3   3  21       16.71       13.72      2.85 o 
   4   3  21       11.42        9.61      2.75 o 
   5   3  21        1.20       -0.14      2.51 o 
   6   3  21        2.74        4.94      2.67 o 
   7   3  21        1.31        1.47      3.19 o 
   8   3  21        1.22        1.47      2.59 o 
   9   3  21        2.39        4.30      3.47 o 
  -7   4  21        2.18        1.27      3.20 o 
  -6   4  21        0.01        0.37      1.95 o 
  -5   4  21        4.66        4.58      2.59 o 
  -4   4  21        1.88        2.15      2.86 o 
  -3   4  21       22.02       25.79      2.82 o 
  -2   4  21        2.28        0.81      2.66 o 
  -1   4  21       21.86       25.76      3.93 o 
   0   4  21        5.64        6.25      2.80 o 
   1   4  21        2.68        3.29      2.40 o 
   2   4  21       19.75       13.26      2.41 o 
   3   4  21       13.94       18.01      2.90 o 
   4   4  21       10.41       15.30      2.14 o 
   5   4  21        0.77        1.04      2.13 o 
   6   4  21        1.58        1.29      2.37 o 
 -12   0  22        1.29        2.59      2.62 o 
 -11   0  22       19.58       19.54     10.37 o 
 -10   0  22        3.89        4.01      2.95 o 
  -9   0  22        1.89        3.21      2.72 o 
  -8   0  22       41.73       46.42      3.52 o 
  -7   0  22       56.67       52.49      3.58 o 
  -6   0  22      110.21       97.04      3.32 o 
  -5   0  22      140.31      160.67      4.72 o 
  -4   0  22        2.37        4.57      2.53 o 
  -3   0  22      210.03      215.22      5.76 o 
  -2   0  22      796.57      833.49     12.54 o 
  -1   0  22       34.10       33.73      3.25 o 
   0   0  22      161.83      185.55      5.05 o 
   1   0  22       13.88       20.00      2.34 o 
   2   0  22       10.64       13.90      2.30 o 
   3   0  22       67.29       73.10      2.86 o 
   4   0  22       46.62       46.95      2.59 o 
   5   0  22       29.81       29.82      4.12 o 
   6   0  22       15.06       10.86      2.83 o 
   7   0  22       42.37       43.40      3.29 o 
   8   0  22       19.21       20.99      2.96 o 
   9   0  22        1.11       -0.01      3.37 o 
  10   0  22       15.37       11.30      2.70 o 
  11   0  22       25.49       26.42      4.03 o 
 -11   1  22        0.04       -0.13      2.49 o 
 -10   1  22        2.99        0.16      2.06 o 
  -9   1  22        2.66        1.16      2.78 o 
  -8   1  22       61.68       59.88      3.61 o 
  -7   1  22       15.47       12.80      2.60 o 
  -6   1  22        3.29        3.66      2.35 o 
  -5   1  22       17.08       19.56      2.62 o 
  -4   1  22      204.77      207.05      5.30 o 
  -3   1  22       14.62       12.08      2.25 o 
  -2   1  22       56.36       56.81      2.17 o 
  -1   1  22       36.07       33.31      1.96 o 
   0   1  22      130.65      128.61      2.55 o 
   1   1  22       20.56       24.42      1.80 o 
   2   1  22      149.68      163.81      2.90 o 
   3   1  22       14.53       15.49      2.05 o 
   4   1  22        8.64        8.72      2.28 o 
   5   1  22       65.46       63.59      2.81 o 
   6   1  22        0.05       -0.61      2.20 o 
   7   1  22        0.53        0.46      2.23 o 
   8   1  22        0.50       -0.40      2.16 o 
   9   1  22        0.01       -0.41      1.90 o 
  10   1  22        0.00        0.37      1.91 o 
  11   1  22        0.23       -0.30      3.25 o 
 -11   2  22        1.59        1.01      2.69 o 
 -10   2  22       13.21       13.84      2.14 o 
  -9   2  22        0.70        0.53      2.30 o 
  -8   2  22       52.26       57.56      3.27 o 
  -7   2  22       39.60       37.54      3.23 o 
  -6   2  22       69.41       56.18      3.69 o 
  -5   2  22      243.10      237.04      4.60 o 
  -4   2  22        4.01        6.44      2.26 o 
  -3   2  22       61.85       64.47      2.79 o 
  -2   2  22       15.95       20.37      2.40 o 
  -1   2  22       24.75       29.81      2.56 o 
   0   2  22       85.48       79.00      3.01 o 
   1   2  22        2.95        4.19      1.99 o 
   2   2  22       13.52        9.65      2.03 o 
   3   2  22       10.01        9.98      2.07 o 
   4   2  22       27.72       29.24      2.49 o 
   5   2  22        0.24        1.31      2.10 o 
   6   2  22       14.70       11.77      2.24 o 
   7   2  22        0.01       -0.87      1.80 o 
   8   2  22       22.45       20.38      1.94 o 
   9   2  22       23.81       22.30      2.18 o 
  10   2  22        5.61        6.71      3.40 o 
  -9   3  22        0.68        2.02      2.18 o 
  -8   3  22        0.12        0.65      2.72 o 
  -7   3  22        0.51        0.27      3.01 o 
  -6   3  22        8.71        9.79      3.26 o 
  -5   3  22       24.34       25.51      3.07 o 
  -4   3  22       10.87       14.32      2.48 o 
  -3   3  22        3.85        4.23      2.53 o 
  -2   3  22        1.51        0.34      2.25 o 
  -1   3  22       49.86       52.64      2.82 o 
   0   3  22        6.76        6.12      2.41 o 
   1   3  22      211.11      222.12      5.69 o 
   2   3  22        5.42        5.68      2.23 o 
   3   3  22       35.67       30.71      3.02 o 
   4   3  22        0.09        1.18      2.50 o 
   5   3  22       10.37       14.31      2.57 o 
   6   3  22        6.38        4.62      2.55 o 
   7   3  22        0.62        0.23      2.83 o 
   8   3  22        0.44       -0.61      2.35 o 
  -6   4  22        0.06        1.41      2.16 o 
  -5   4  22        4.88        6.75      2.44 o 
  -4   4  22        1.09        1.71      2.66 o 
  -3   4  22        0.66        2.73      2.40 o 
  -2   4  22        4.98        7.54      2.53 o 
  -1   4  22        7.77        7.68      3.34 o 
   0   4  22       19.70       14.99      2.68 o 
   1   4  22       21.81       21.39      2.43 o 
   2   4  22       15.41       16.72      2.26 o 
   3   4  22       18.68       23.49      2.85 o 
   4   4  22       20.96       19.33      1.98 o 
   5   4  22        2.81        6.31      1.96 o 
   6   4  22        2.74        3.45      2.99 o 
 -11   1  23        0.30        0.74      2.19 o 
 -10   1  23       14.30       16.40      2.16 o 
  -9   1  23       47.40       46.94      2.70 o 
  -8   1  23       57.29       69.00      3.74 o 
  -7   1  23        0.13        1.51      2.34 o 
  -6   1  23       14.13       11.66      3.00 o 
  -5   1  23       30.79       39.21      2.88 o 
  -4   1  23       29.47       21.98      2.70 o 
  -3   1  23      439.14      387.00      5.49 o 
  -2   1  23        3.11        5.25      1.87 o 
  -1   1  23       12.68       12.97      1.82 o 
   0   1  23        8.98        8.39      1.72 o 
   1   1  23       22.90       20.49      1.86 o 
   2   1  23        1.07        3.39      1.72 o 
   3   1  23        6.60       10.68      1.78 o 
   4   1  23        5.34        6.41      2.22 o 
   5   1  23       47.29       45.34      3.01 o 
   6   1  23        2.26        3.50      2.02 o 
   7   1  23       11.68        9.56      2.30 o 
   8   1  23       30.89       27.36      2.30 o 
   9   1  23        0.26        1.47      2.05 o 
  10   1  23       12.50       14.49      2.67 o 
 -10   2  23       33.39       30.04      2.14 o 
  -9   2  23        4.92        5.14      2.20 o 
  -8   2  23       14.81       16.25      3.68 o 
  -7   2  23        3.14        4.44      2.77 o 
  -6   2  23       27.73       26.93      3.17 o 
  -5   2  23      110.31       96.20      3.45 o 
  -4   2  23      241.66      259.18      7.67 o 
  -3   2  23       24.16       18.06      2.36 o 
  -2   2  23        6.39        9.08      2.32 o 
  -1   2  23       28.14       31.21      2.63 o 
   0   2  23        1.60        2.54      2.30 o 
   1   2  23      199.77      192.10      3.49 o 
   2   2  23       66.72       61.31      2.55 o 
   3   2  23       31.09       25.88      2.21 o 
   4   2  23        0.32       -0.01      2.20 o 
   5   2  23       21.03       21.58      2.38 o 
   6   2  23        0.02        0.84      2.25 o 
   7   2  23        0.85        1.74      2.05 o 
   8   2  23        6.10        6.23      1.87 o 
   9   2  23        1.37        3.54      2.54 o 
  -9   3  23        0.95        1.50      2.63 o 
  -8   3  23        1.33        1.33      2.45 o 
  -7   3  23        1.22        1.79      2.82 o 
  -6   3  23        8.39        7.50      2.43 o 
  -5   3  23       15.85       14.37      2.82 o 
  -4   3  23        7.09        6.53      2.44 o 
  -3   3  23        3.65        5.82      2.23 o 
  -2   3  23      165.11      178.80      5.00 o 
  -1   3  23       42.02       39.29      2.66 o 
   0   3  23       33.54       39.37      2.64 o 
   1   3  23        3.97        2.43      2.24 o 
   2   3  23       90.66       93.45      3.57 o 
   3   3  23       71.65       70.77      3.26 o 
   4   3  23        2.25        3.50      2.46 o 
   5   3  23        0.00        0.99      2.23 o 
   6   3  23       14.61       13.86      2.51 o 
   7   3  23        9.37        7.86      2.81 o 
   8   3  23        1.57        1.02      3.15 o 
  -6   4  23        0.94        0.65      2.71 o 
  -5   4  23        0.11       -0.25      1.75 o 
  -4   4  23        9.13        9.25      2.63 o 
  -3   4  23       61.83       63.35      2.94 o 
  -2   4  23       17.75       20.93      2.57 o 
  -1   4  23        0.01       -0.21      3.15 o 
   0   4  23        3.84        2.42      2.44 o 
   1   4  23        0.96        0.96      2.36 o 
   2   4  23       37.24       34.96      2.82 o 
   3   4  23        3.46        4.60      2.32 o 
   4   4  23        6.86        7.53      2.81 o 
   5   4  23        1.91        1.81      3.48 o 
 -11   0  24        8.33        5.95      3.91 o 
 -10   0  24        3.47        5.40      2.67 o 
  -9   0  24       10.37       13.06      2.52 o 
  -8   0  24        9.79       19.50      2.82 o 
  -7   0  24       30.11       29.76      3.05 o 
  -6   0  24       21.07       22.62      2.89 o 
  -5   0  24      198.40      216.99      7.90 o 
  -4   0  24      130.63      146.91      4.42 o 
  -3   0  24       11.94        7.16      2.63 o 
  -2   0  24      752.27      696.45     20.41 o 
  -1   0  24      539.86      533.32      6.80 o 
   0   0  24       23.96       22.89      3.75 o 
   1   0  24       17.37       21.31      2.76 o 
   2   0  24        0.18       -0.48      2.23 o 
   3   0  24       59.00       57.81      3.03 o 
   4   0  24       32.60       25.33      2.63 o 
   5   0  24       18.14       11.31      3.91 o 
   6   0  24        4.25        2.02      3.69 o 
   7   0  24       12.40        8.52      3.83 o 
   8   0  24       45.90       46.01      4.02 o 
   9   0  24       12.14        8.58      4.85 o 
  10   0  24      154.61      150.83      7.42 o 
 -11   1  24        2.10        2.54     13.55 o 
 -10   1  24        0.38        0.85      1.77 o 
  -9   1  24       18.96       19.07      2.24 o 
  -8   1  24        0.58        5.98      2.72 o 
  -7   1  24      109.45      104.22      3.94 o 
  -6   1  24        6.41        2.77      2.71 o 
  -5   1  24       70.38       63.17      3.12 o 
  -4   1  24      201.76      199.59      5.50 o 
  -3   1  24       12.12       10.55      2.62 o 
  -2   1  24      187.88      190.75      5.23 o 
  -1   1  24       62.81       56.61      2.46 o 
   0   1  24        0.42       -0.62      1.66 o 
   1   1  24        0.01        1.55      1.78 o 
   2   1  24       66.81       59.32      2.30 o 
   3   1  24       10.75       13.80      1.77 o 
   4   1  24       19.37       17.43      2.13 o 
   5   1  24       33.07       25.35      2.65 o 
   6   1  24       73.32       74.72      2.84 o 
   7   1  24       14.83       12.50      2.48 o 
   8   1  24       29.20       26.52      2.58 o 
   9   1  24        0.02        2.07      2.08 o 
  10   1  24       23.26       28.91      2.07 o 
 -10   2  24       23.18       20.85      3.50 o 
  -9   2  24       18.06       13.47      2.87 o 
  -8   2  24        3.63        3.57      3.34 o 
  -7   2  24        0.53        0.32      2.58 o 
  -6   2  24       18.35       15.96      2.97 o 
  -5   2  24        3.27        2.10      2.39 o 
  -4   2  24        8.85        7.58      2.20 o 
  -3   2  24       66.76       72.97      2.97 o 
  -2   2  24        1.09       -0.10      2.33 o 
  -1   2  24       56.43       60.02      2.91 o 
   0   2  24      450.67      452.45      6.60 o 
   1   2  24        2.44        2.26      1.96 o 
   2   2  24       23.38       27.08      2.24 o 
   3   2  24       11.72        7.80      2.00 o 
   4   2  24       31.27       37.02      2.60 o 
   5   2  24       56.76       60.10      2.67 o 
   6   2  24        0.37        1.34      2.20 o 
   7   2  24        0.25       -0.67      1.96 o 
   8   2  24        7.72        4.82      1.90 o 
   9   2  24        5.40        5.21      3.56 o 
  -8   3  24        1.98        1.87      2.20 o 
  -7   3  24        0.61        1.49      2.71 o 
  -6   3  24        3.81        1.93      2.18 o 
  -5   3  24       12.03       10.91      3.12 o 
  -4   3  24        3.04        2.15      2.27 o 
  -3   3  24        5.25        7.51      2.16 o 
  -2   3  24       21.43       15.62      2.32 o 
  -1   3  24        4.02        6.03      2.21 o 
   0   3  24        0.39       -0.75      2.20 o 
   1   3  24       78.71       76.65      2.96 o 
   2   3  24        0.61        2.06      2.49 o 
   3   3  24       23.40       20.79      2.57 o 
   4   3  24       74.83       73.43      3.08 o 
   5   3  24        4.75        6.81      2.15 o 
   6   3  24       18.23       17.20      2.35 o 
   7   3  24       26.88       27.97      2.73 o 
  -5   4  24       14.71       13.82      3.16 o 
  -4   4  24       10.09        9.17      1.95 o 
  -3   4  24        0.33        0.35      2.04 o 
  -2   4  24        1.30       -0.25      2.15 o 
  -1   4  24        9.92       11.10      2.31 o 
   0   4  24        0.38       -1.30      2.18 o 
   1   4  24        1.49        2.56      2.19 o 
   2   4  24        3.65        6.05      2.07 o 
   3   4  24        6.24        6.99      2.72 o 
   4   4  24        0.02       -0.50      2.31 o 
 -10   1  25       22.48       22.04      4.80 o 
  -9   1  25       11.59       14.19      2.51 o 
  -8   1  25        1.88        4.74      2.46 o 
  -7   1  25      173.41      198.13      6.17 o 
  -6   1  25       79.70       73.65      3.03 o 
  -5   1  25      308.30      327.26      5.19 o 
  -4   1  25       23.98       22.99      2.71 o 
  -3   1  25      110.74      102.79      3.66 o 
  -2   1  25        3.65        2.11      1.92 o 
  -1   1  25      175.55      168.62      3.72 o 
   0   1  25      414.14      401.35      6.78 o 
   1   1  25        0.65        1.11      1.81 o 
   2   1  25      215.81      196.34      5.10 o 
   3   1  25        1.10        3.08      1.84 o 
   4   1  25        4.49        4.50      1.97 o 
   5   1  25       16.90       20.06      2.27 o 
   6   1  25        3.97        4.24      2.05 o 
   7   1  25       14.56       15.45      2.40 o 
   8   1  25       11.87       10.20      2.11 o 
   9   1  25        2.93        3.71      1.64 o 
  -9   2  25        0.18        2.23      1.92 o 
  -8   2  25        5.79       15.26      3.27 o 
  -7   2  25       13.33       15.56      2.67 o 
  -6   2  25       56.81       52.41      3.38 o 
  -5   2  25        2.26        4.49      2.42 o 
  -4   2  25       66.61       58.84      3.12 o 
  -3   2  25       74.21       78.44      2.99 o 
  -2   2  25       94.19       96.78      3.16 o 
  -1   2  25      224.86      205.41      5.52 o 
   0   2  25       77.38       76.10      3.09 o 
   1   2  25        1.26       -0.20      2.28 o 
   2   2  25      191.07      180.86      3.41 o 
   3   2  25      113.12      100.77      2.83 o 
   4   2  25       16.37       13.44      2.22 o 
   5   2  25       11.85       11.25      2.10 o 
   6   2  25        6.12        8.34      2.21 o 
   7   2  25        0.35       -0.05      1.84 o 
   8   2  25        2.77        0.84      1.77 o 
   9   2  25       13.40       14.35      3.28 o 
  -7   3  25        2.95        2.47      2.30 o 
  -6   3  25        5.70        5.91      2.17 o 
  -5   3  25       22.40       23.99      3.16 o 
  -4   3  25        1.36        1.99      2.11 o 
  -3   3  25       12.26        9.42      2.13 o 
  -2   3  25        0.33        0.13      1.87 o 
  -1   3  25        4.02        4.33      2.16 o 
   0   3  25        2.13        2.05      2.08 o 
   1   3  25        5.33        4.83      2.12 o 
   2   3  25        1.18        2.80      2.36 o 
   3   3  25        5.22        4.12      2.25 o 
   4   3  25       23.11       26.48      2.37 o 
   5   3  25        4.64        2.86      2.04 o 
   6   3  25        0.00       -0.57      1.94 o 
   7   3  25        1.56        1.88      3.07 o 
  -4   4  25        3.52        3.44      2.99 o 
  -3   4  25       16.00       15.73      1.98 o 
  -2   4  25        4.48        5.49      2.05 o 
  -1   4  25       13.93       17.73      2.30 o 
   0   4  25       20.79       18.42      1.92 o 
   1   4  25        1.38        2.15      1.93 o 
   2   4  25        5.30        5.45      2.49 o 
   3   4  25        1.08       -0.32      2.19 o 
  -9   0  26       18.64       22.45      2.88 o 
  -8   0  26        7.49        6.25      2.97 o 
  -7   0  26        7.87        2.76      2.96 o 
  -6   0  26       17.22        9.37      2.71 o 
  -5   0  26      145.75      136.61      4.26 o 
  -4   0  26       55.44       41.13      3.24 o 
  -3   0  26       25.18       31.84      3.11 o 
  -2   0  26      122.55      106.26      6.01 o 
  -1   0  26       48.37       50.20      3.31 o 
   0   0  26       88.75       92.80      3.79 o 
   1   0  26      108.47      104.51      5.25 o 
   2   0  26       77.26       74.58      3.73 o 
   3   0  26       53.79       54.84      3.45 o 
   4   0  26       38.18       44.81      6.34 o 
   5   0  26       60.30       60.68      4.58 o 
   6   0  26       24.93       26.23      4.03 o 
   7   0  26       33.57       48.12      5.27 o 
   8   0  26       40.73       46.22      6.39 o 
   9   0  26        0.77       -0.36      2.27 o 
 -10   1  26        0.48        0.17      5.43 o 
  -9   1  26        0.04       -0.72      2.10 o 
  -8   1  26       36.66       38.02      3.89 o 
  -7   1  26        0.88        2.39      3.19 o 
  -6   1  26       78.72       96.92      4.38 o 
  -5   1  26       15.83        8.46      2.48 o 
  -4   1  26        0.06        0.23      2.45 o 
  -3   1  26       43.89       43.37      3.06 o 
  -2   1  26       52.85       50.52      2.42 o 
  -1   1  26       67.00       67.36      3.62 o 
   0   1  26       54.86       52.84      2.50 o 
   1   1  26       64.66       66.72      2.39 o 
   2   1  26        8.26        8.06      1.90 o 
   3   1  26        0.50        0.34      1.78 o 
   4   1  26       41.34       45.87      2.36 o 
   5   1  26        5.34        5.85      1.88 o 
   6   1  26        0.02        0.02      1.96 o 
   7   1  26       11.88       10.52      2.28 o 
   8   1  26        0.38        0.53      1.90 o 
   9   1  26        0.34        1.50      1.52 o 
  -9   2  26        0.01        0.93      2.27 o 
  -8   2  26        3.73        3.82      2.09 o 
  -7   2  26       27.44       32.01      2.64 o 
  -6   2  26        0.19        1.41      2.56 o 
  -5   2  26        6.93       10.20      2.38 o 
  -4   2  26       33.13       40.30      2.88 o 
  -3   2  26      212.75      196.62      3.83 o 
  -2   2  26        0.98        0.65      2.26 o 
  -1   2  26        3.43        4.46      2.31 o 
   0   2  26       48.00       50.99      2.84 o 
   1   2  26        1.52        1.84      2.30 o 
   2   2  26        0.70        0.87      1.97 o 
   3   2  26       28.65       29.40      2.18 o 
   4   2  26        2.68        0.82      2.08 o 
   5   2  26       15.80       14.39      2.07 o 
   6   2  26        3.87        4.97      1.99 o 
   7   2  26        4.98        3.99      1.66 o 
   8   2  26        0.01        0.28      3.12 o 
  -7   3  26        1.81        1.52      2.12 o 
  -6   3  26        1.43        1.77      1.90 o 
  -5   3  26       34.45       32.27      3.89 o 
  -4   3  26       18.76       19.33      2.16 o 
  -3   3  26        1.37        3.22      2.16 o 
  -2   3  26        0.00       -0.54      1.99 o 
  -1   3  26        1.39        3.96      2.03 o 
   0   3  26        0.03        1.25      1.99 o 
   1   3  26        0.62        1.26      2.02 o 
   2   3  26       22.93       26.28      3.10 o 
   3   3  26        2.60        5.10      2.64 o 
   4   3  26        0.03        1.46      1.97 o 
   5   3  26        2.29        2.00      2.07 o 
   6   3  26       11.40        9.75      1.80 o 
  -3   4  26        1.44        2.07      3.13 o 
  -2   4  26        0.10        1.82      1.72 o 
  -1   4  26        1.08        1.13      1.77 o 
   0   4  26        3.30        2.94      1.80 o 
   1   4  26        0.19        0.79      2.20 o 
   2   4  26       13.76       12.26      2.35 o 
  -9   1  27        0.13        0.27      2.43 o 
  -8   1  27        1.98       -0.71      2.97 o 
  -7   1  27        0.39       -1.45      3.09 o 
  -6   1  27        3.76        7.75      2.16 o 
  -5   1  27        5.38        6.04      2.40 o 
  -4   1  27        0.50        0.25      2.40 o 
  -3   1  27       61.29       61.20      3.18 o 
  -2   1  27       32.02       34.19      2.17 o 
  -1   1  27      244.96      243.17      6.01 o 
   0   1  27       10.97       10.01      2.20 o 
   1   1  27        2.95        4.03      1.84 o 
   2   1  27       45.37       42.17      2.15 o 
   3   1  27        3.04        4.72      1.80 o 
   4   1  27        5.10        4.28      1.86 o 
   5   1  27       15.91       15.02      2.15 o 
   6   1  27        0.08        0.03      2.16 o 
   7   1  27        0.45        1.24      1.96 o 
   8   1  27       12.57       12.17      1.74 o 
  -8   2  27       51.69       61.73      7.42 o 
  -7   2  27        7.68       11.87      2.88 o 
  -6   2  27        1.94        6.53      2.58 o 
  -5   2  27        9.16        7.86      2.26 o 
  -4   2  27       35.07       30.54      2.74 o 
  -3   2  27        0.25        0.78      2.11 o 
  -2   2  27        7.77        7.67      2.23 o 
  -1   2  27       63.39       62.54      2.81 o 
   0   2  27        5.78        7.61      2.36 o 
   1   2  27        7.90        8.45      2.25 o 
   2   2  27        1.73        4.43      1.92 o 
   3   2  27       27.39       27.03      2.08 o 
   4   2  27       11.03       11.36      2.02 o 
   5   2  27        0.10        1.43      1.98 o 
   6   2  27        3.23        4.25      1.88 o 
   7   2  27        7.70        6.24      1.81 o 
   8   2  27        1.39        1.11      2.78 o 
  -6   3  27        0.40        1.66      1.67 o 
  -5   3  27        1.62        3.94      2.10 o 
  -4   3  27       17.19       18.08      2.32 o 
  -3   3  27        0.00       -0.87      1.98 o 
  -2   3  27       51.50       56.35      2.34 o 
  -1   3  27        1.05        2.86      1.97 o 
   0   3  27       11.55       10.71      1.99 o 
   1   3  27        3.66        5.04      1.85 o 
   2   3  27       18.85       16.96      2.27 o 
   3   3  27        0.14        1.16      2.47 o 
   4   3  27        5.91        6.78      1.82 o 
   5   3  27        9.40        9.48      1.85 o 
   0   4  27        0.02        2.65      3.12 o 
  -8   0  28        1.60        1.78      2.39 o 
  -7   0  28       52.76       48.97      6.08 o 
  -6   0  28       10.83       11.72      2.38 o 
  -5   0  28        8.08        6.44      2.55 o 
  -4   0  28        0.88        2.24      3.32 o 
  -3   0  28      142.49      144.10      5.48 o 
  -2   0  28        9.17        8.36      3.72 o 
  -1   0  28      381.73      394.89     13.43 o 
   0   0  28      421.28      367.30     10.55 o 
   1   0  28      199.47      205.99      6.93 o 
   2   0  28       19.63       25.46      3.02 o 
   3   0  28        2.79        3.94      3.34 o 
   4   0  28       11.97       12.74      3.22 o 
   5   0  28       38.37       31.21      5.10 o 
   6   0  28       32.52       30.51      3.46 o 
   7   0  28       11.77       13.55      2.81 o 
   8   0  28        4.93        4.22      2.38 o 
  -9   1  28        1.84        2.41      2.42 o 
  -8   1  28        3.12        1.69      2.69 o 
  -7   1  28       14.74       14.58      3.00 o 
  -6   1  28        7.39        8.70      2.44 o 
  -5   1  28        0.02        0.33      2.25 o 
  -4   1  28        0.04        0.03      2.30 o 
  -3   1  28       12.11       12.21      2.58 o 
  -2   1  28       72.99       74.82      2.84 o 
  -1   1  28       70.03       79.92      2.61 o 
   0   1  28       15.08       16.49      2.00 o 
   1   1  28       47.07       59.52      2.38 o 
   2   1  28        0.29        0.93      1.76 o 
   3   1  28        1.76        1.43      1.73 o 
   4   1  28       98.70       98.88      2.62 o 
   5   1  28        6.17        5.96      2.26 o 
   6   1  28        0.02        0.87      2.03 o 
   7   1  28        2.14        2.71      1.80 o 
   8   1  28        6.44        6.79      1.60 o 
  -8   2  28        6.14        4.18      2.28 o 
  -7   2  28        6.40        6.76      2.55 o 
  -6   2  28       12.95       12.66      2.40 o 
  -5   2  28        3.11        2.82      2.01 o 
  -4   2  28        0.28        0.46      2.14 o 
  -3   2  28       50.36       51.85      2.78 o 
  -2   2  28       28.14       27.78      2.37 o 
  -1   2  28       34.01       33.47      2.40 o 
   0   2  28       13.56       15.00      2.29 o 
   1   2  28        9.77       12.37      2.20 o 
   2   2  28       71.53       67.51      2.35 o 
   3   2  28        3.38        2.44      1.96 o 
   4   2  28        7.01        5.28      1.89 o 
   5   2  28        3.43        1.47      1.92 o 
   6   2  28        1.63        2.80      1.62 o 
   7   2  28        7.74        6.03      3.13 o 
  -6   3  28        1.10        1.10      2.71 o 
  -5   3  28        0.06        1.41      1.73 o 
  -4   3  28       22.82       24.23      2.07 o 
  -3   3  28        3.87        4.72      1.95 o 
  -2   3  28        0.37        0.73      1.93 o 
  -1   3  28       34.86       41.30      2.14 o 
   0   3  28       14.71       13.35      1.91 o 
   1   3  28        4.66        5.88      1.98 o 
   2   3  28        3.01        1.78      1.88 o 
   3   3  28        0.00       -0.11      2.18 o 
   4   3  28        0.45        0.18      1.91 o 
   5   3  28       19.49       15.82      3.28 o 
  -8   1  29        0.33        1.53      2.41 o 
  -7   1  29       10.74        6.38      2.81 o 
  -6   1  29        1.66        1.77      2.34 o 
  -5   1  29       46.37       45.15      2.51 o 
  -4   1  29        9.67        5.78      2.24 o 
  -3   1  29        9.30       12.86      2.36 o 
  -2   1  29       86.60       80.20      3.24 o 
  -1   1  29       19.24       22.32      2.01 o 
   0   1  29        0.18        0.54      1.83 o 
   1   1  29      137.62      130.26      2.82 o 
   2   1  29      109.72      115.30      3.43 o 
   3   1  29       36.18       31.88      2.02 o 
   4   1  29       41.46       38.86      2.25 o 
   5   1  29        3.26        3.43      2.05 o 
   6   1  29        4.09        5.46      1.94 o 
   7   1  29       17.56       17.85      2.82 o 
  -7   2  29        6.16        9.11      2.29 o 
  -6   2  29        0.29       -0.61      1.96 o 
  -5   2  29        8.57        4.04      1.89 o 
  -4   2  29       23.06       26.18      2.34 o 
  -3   2  29        0.00        0.49      2.24 o 
  -2   2  29       27.44       25.12      2.16 o 
  -1   2  29        2.73        2.85      1.97 o 
   0   2  29        0.07        0.39      2.27 o 
   1   2  29       57.05       53.94      2.52 o 
   2   2  29        2.27        2.09      1.95 o 
   3   2  29        1.46        1.07      1.76 o 
   4   2  29       19.48       18.13      1.84 o 
   5   2  29        1.31        1.81      1.67 o 
   6   2  29        6.89        4.48      1.67 o 
  -5   3  29        0.36        2.91      2.82 o 
  -4   3  29        1.04        1.96      1.72 o 
  -3   3  29       13.15       10.49      1.93 o 
  -2   3  29        0.10        0.70      1.96 o 
  -1   3  29        2.79        2.03      1.59 o 
   0   3  29        0.34        0.52      1.72 o 
   1   3  29        1.74        2.32      1.97 o 
   2   3  29        2.97        2.63      2.12 o 
   3   3  29        0.46        1.71      1.94 o 
   4   3  29        1.36        1.90      2.04 o 
  -7   0  30      103.64      115.25      5.01 o 
  -6   0  30        3.32        1.46      2.33 o 
  -5   0  30        0.21       -0.12      2.89 o 
  -4   0  30       92.93       88.93      4.28 o 
  -3   0  30        1.08       -0.40      3.40 o 
  -2   0  30       17.95       22.78      3.77 o 
  -1   0  30        0.37       -0.04      3.46 o 
   0   0  30        5.64        5.23      2.52 o 
   1   0  30       16.03       19.47      2.77 o 
   2   0  30        7.11        8.18      2.63 o 
   3   0  30       38.32       40.72      3.00 o 
   4   0  30        4.26        3.72      2.96 o 
   5   0  30      126.87      127.94      4.47 o 
   6   0  30       53.38       49.86      3.25 o 
   7   0  30        2.68        3.23      2.16 o 
  -7   1  30        0.14       -0.09      2.31 o 
  -6   1  30        6.10        8.38      2.18 o 
  -5   1  30       11.69       15.96      2.05 o 
  -4   1  30        0.24        1.41      2.05 o 
  -3   1  30       24.39       24.54      2.44 o 
  -2   1  30       32.60       29.18      2.53 o 
  -1   1  30        0.00       -0.50      1.89 o 
   0   1  30        2.98        0.91      2.00 o 
   1   1  30       18.31       17.69      2.16 o 
   2   1  30       34.52       36.19      2.04 o 
   3   1  30       33.22       31.74      2.05 o 
   4   1  30       20.41       20.38      2.14 o 
   5   1  30        5.18        2.72      2.04 o 
   6   1  30       13.70       11.98      1.96 o 
   7   1  30        0.02        0.74      1.51 o 
  -6   2  30        1.08        0.83      2.15 o 
  -5   2  30        9.92       12.65      2.13 o 
  -4   2  30        5.95        5.52      1.93 o 
  -3   2  30        4.79        7.19      2.09 o 
  -2   2  30        3.57        3.42      1.82 o 
  -1   2  30       43.50       37.58      2.19 o 
   0   2  30       26.39       21.96      2.12 o 
   1   2  30        3.50        5.38      1.81 o 
   2   2  30       21.79       22.66      2.18 o 
   3   2  30       11.20       12.17      2.31 o 
   4   2  30       17.58       14.66      1.79 o 
   5   2  30        0.11        0.91      1.62 o 
  -3   3  30       16.55       19.76      2.38 o 
  -2   3  30       41.62       50.79      4.13 o 
  -1   3  30        3.22        2.00      2.31 o 
   0   3  30       21.56       22.28      1.79 o 
   1   3  30        2.98        1.57      1.52 o 
   2   3  30        0.00        0.12      1.74 o 
  -7   1  31        0.95        4.21      2.91 o 
  -6   1  31        7.04        6.82      1.82 o 
  -5   1  31        0.01       -0.62      1.75 o 
  -4   1  31        0.90        1.17      1.88 o 
  -3   1  31        3.99        3.26      2.09 o 
  -2   1  31       42.03       42.42      2.50 o 
  -1   1  31       24.43       28.44      2.40 o 
   0   1  31        2.06        2.65      2.09 o 
   1   1  31       30.71       29.67      2.13 o 
   2   1  31        2.51        4.09      1.57 o 
   3   1  31        4.66        4.81      1.50 o 
   4   1  31       12.65       10.65      1.83 o 
   5   1  31        0.00        0.56      1.60 o 
   6   1  31        0.90       -0.82      1.61 o 
  -6   2  31        1.70        3.48      2.64 o 
  -5   2  31        0.19        0.23      1.72 o 
  -4   2  31        4.33        5.10      1.72 o 
  -3   2  31        7.37        8.38      1.86 o 
  -2   2  31        0.10        0.29      1.55 o 
  -1   2  31        5.01        5.47      1.73 o 
   0   2  31        0.00        0.17      1.63 o 
   1   2  31        3.90        3.77      1.70 o 
   2   2  31        6.22        4.69      1.52 o 
   3   2  31       25.69       27.36      2.51 o 
   4   2  31        1.79        3.38      2.25 o 
   5   2  31        0.97        1.91      2.55 o 
   0   3  31       15.67       13.04      3.31 o 
  -5   0  32        2.80        1.97      2.18 o 
  -4   0  32        4.78        4.81      2.53 o 
  -3   0  32        1.50        3.46      2.91 o 
  -2   0  32       18.17       22.39      3.18 o 
  -1   0  32       28.46       30.58      3.46 o 
   0   0  32        0.68       -1.06      2.96 o 
   1   0  32       66.51       65.22      2.88 o 
   2   0  32       37.62       34.32      2.53 o 
   3   0  32        6.73        7.12      2.13 o 
   4   0  32        0.57        1.88      2.50 o 
   5   0  32       17.03       19.74      2.62 o 
   6   0  32       12.17       12.39      2.99 o 
  -6   1  32        0.34        0.01      2.86 o 
  -5   1  32        3.85        3.66      1.49 o 
  -4   1  32        1.88        1.44      1.72 o 
  -3   1  32        0.22        0.22      1.81 o 
  -2   1  32        8.63        9.50      2.54 o 
  -1   1  32       28.79       30.49      2.78 o 
   0   1  32        5.68        7.33      2.05 o 
   1   1  32       49.44       51.03      2.50 o 
   2   1  32       41.87       42.43      1.94 o 
   3   1  32       13.79       13.32      1.60 o 
   4   1  32        0.51        1.42      1.85 o 
   5   1  32        0.79        1.11      1.66 o 
  -4   2  32        2.41        3.89      1.70 o 
  -3   2  32        0.14        0.58      1.60 o 
  -2   2  32       17.50       17.47      1.83 o 
  -1   2  32        3.81        3.09      1.51 o 
   0   2  32        7.21        7.56      1.54 o 
   1   2  32       30.26       27.74      1.62 o 
   2   2  32       12.91       13.94      2.05 o 
   3   2  32        3.79        6.50      2.14 o 
  -5   1  33        0.59       -0.98      2.72 o 
  -4   1  33        0.51       -0.16      1.81 o 
  -3   1  33        0.73        2.39      2.00 o 
  -2   1  33        4.30        5.03      2.21 o 
  -1   1  33        0.00        1.54      2.20 o 
   0   1  33       12.53       11.27      1.81 o 
   1   1  33        0.14        1.02      1.77 o 
   2   1  33       25.41       28.37      1.90 o 
   3   1  33       24.18       22.27      1.96 o 
   4   1  33       37.76       35.04      2.49 o 
  -3   2  33        0.02       -0.21      1.86 o 
  -2   2  33        1.68        2.94      1.63 o 
  -1   2  33        0.52        0.04      1.70 o 
   0   2  33        4.05        4.40      1.72 o 
   1   2  33        0.26        0.70      1.61 o 
  -4   0  34        2.32        2.77      2.72 o 
  -3   0  34        1.65        1.13      2.07 o 
  -2   0  34       47.85       47.37      3.18 o 
  -1   0  34       60.47       67.63      3.30 o 
   0   0  34       40.42       42.92      2.90 o 
   1   0  34        0.34       -0.51      2.35 o 
   2   0  34        0.47        1.25      2.19 o 
   3   0  34       18.77       20.74      3.17 o 
  -3   1  34        9.86       11.60      1.80 o 
  -2   1  34        0.07        0.48      1.83 o 
  -1   1  34        7.79        6.79      2.05 o 
   0   1  34        4.21        2.30      1.96 o 
   1   1  34        8.27        6.70      1.84 o 
   2   1  34        0.45        0.59      1.61 o 
   3   1  34        0.35        0.37      2.62 o 
  -1   1  35        0.00        1.48      1.59 o 
   0   1  35        3.02        2.57      1.98 o 
                                                 
